# Supplementary material for: Characterization of Simple Sequence Repeats (SSRs) in Ciliated Protists Inferred by Comparative Genomics
Source: Microorganisms. 2020 May 1;8(5):662. doi: 10.3390/microorganisms8050662 (PMC7285179; doi:10.3390/microorganisms8050662)
Supplement: Supplementary file 1 [file microorganisms-08-00662-s001.zip]

Archive with 1 entries (1 files):
- microorganisms-714671-supplementary.xlsx
