# Supplementary material for: Characterization of Simple Sequence Repeats (SSRs) in Ciliated Protists Inferred by Comparative Genomics
Source: Microorganisms. 2020 May 1;8(5):662. doi: 10.3390/microorganisms8050662 (PMC7285179; doi:10.3390/microorganisms8050662)
Supplement: Supplementary file 1 [file microorganisms-08-00662-s001.zip › microorganisms-714671-supplementary.xlsx]

## Sheet: Table S1
Table S1. SSR motifs shared in all the nine ciliate species in this study.
A
AAAAAG
AAAC
AAAG
AAAT
AAATA
AAATT
AAC
AACA
AACT
AAG
AAGA
AAGT
AAT
AATA
AATAA
AATC
AATG
AATT
AATTA
AATTT
AATTTA
AC
ACA
ACAA
ACAT
ACC
ACG
ACT
ACTT
AG
AGA
AGAA
AGAT
AGC
AGG
AGT
AGTA
AGTT
AT
ATA
ATAA
ATAAA
ATAAT
ATAC
ATAG
ATC
ATCA
ATCT
ATG
ATGA
ATT
ATTA
ATTAA
ATTAT
ATTC
ATTG
ATTT
ATTTA
C
CA
CAA
CAAA
CAAAT
CAAT
CAC
CAG
CAT
CATA
CATT
CCA
CCT
CG
CGA
CGT
CT
CTA
CTAA
CTAT
CTC
CTG
CTT
CTTT
G
GA
GAA
GAAA
GAAAAA
GAAT
GAC
GAG
GAT
GATA
GATT
GATTT
GC
GCA
GCT
GGA
GGC
GGT
GT
GTA
GTC
GTG
GTT
GTTT
T
TA
TAA
TAAA
TAAAT
TAAC
TAAG
TAAT
TAATA
TAATT
TAC
TACT
TAG
TAGA
TAT
TATC
TATG
TATT
TATTA
TATTT
TC
TCA
TCAA
TCAT
TCC
TCG
TCT
TCTA
TCTT
TCTTT
TG
TGA
TGAA
TGAAGA
TGAT
TGC
TGG
TGT
TGTT
TTA
TTAA
TTAAA
TTAAT
TTAC
TTAG
TTAT
TTATT
TTATTT
TTC
TTCA
TTCT
TTCTT
TTCTTT
TTG
TTGA
TTGC
TTGT
TTTA
TTTAA
TTTAT
TTTC
TTTCT
TTTG

## Sheet: Table S2
Table S2. Internal telomeric repeats in Stylonychia lemnae and Oxytricha trifallax.
Species	Contigs	motif size	repeat motif	repeat number	repeat start	repeat end	contig length
Stylonychia lemnae	CCKQ01001063.1	8	ccccaaaa	2	4113	4128	9105
Stylonychia lemnae	CCKQ01002954.1	8	ccccaaaa	4	2366	2397	3786
Stylonychia lemnae	CCKQ01003116.1	8	ccccaaaa	2	1946	1961	5417
Stylonychia lemnae	CCKQ01006049.1	8	ccccaaaa	2	1163	1178	3088
Stylonychia lemnae	CCKQ01006380.1	8	ccccaaaa	2	1091	1106	3485
Stylonychia lemnae	CCKQ01007559.1	8	ccccaaaa	3	1912	1935	5238
Stylonychia lemnae	CCKQ01008049.1	8	ccccaaaa	2	1179	1194	2870
Stylonychia lemnae	CCKQ01008640.1	8	ccccaaaa	3	2250	2273	4521
Stylonychia lemnae	CCKQ01010633.1	8	ccccaaaa	3	2501	2524	5938
Stylonychia lemnae	CCKQ01011902.1	8	ccccaaaa	2	1134	1157	2755
Stylonychia lemnae	CCKQ01012009.1	8	ccccaaaa	3	3249	3272	8369
Stylonychia lemnae	CCKQ01015620.1	8	ccccaaaa	3	7105	7128	11591
Stylonychia lemnae	CCKQ01016213.1	8	ccccaaaa	3	2186	2209	5791
Stylonychia lemnae	CCKQ01019832.1	8	ccccaaaa	2	1897	1912	5812
Stylonychia lemnae	CCKQ01004353.1	8	ggggtttt	2	4292	4307	6444
Stylonychia lemnae	CCKQ01004356.1	8	ggggtttt	3	3469	3492	5831
Stylonychia lemnae	CCKQ01005455.1	8	ggggtttt	2	4426	4441	5173
Stylonychia lemnae	CCKQ01006246.1	8	ggggtttt	3	3046	3069	7082
Stylonychia lemnae	CCKQ01006447.1	8	ggggtttt	2	2511	2526	3928
Stylonychia lemnae	CCKQ01007043.1	8	ggggtttt	2	2340	2355	3169
Stylonychia lemnae	CCKQ01007431.1	8	ggggtttt	2	6077	6092	8870
Stylonychia lemnae	CCKQ01007527.1	8	ggggtttt	2	2341	2356	3170
Stylonychia lemnae	CCKQ01007559.1	8	ggggtttt	2	1892	1907	5238
Stylonychia lemnae	CCKQ01008640.1	8	ggggtttt	2	2230	2245	4521
Stylonychia lemnae	CCKQ01010633.1	8	ggggtttt	3	2473	2496	5938
Stylonychia lemnae	CCKQ01010870.1	8	ggggtttt	5	10464	10511	18815
Stylonychia lemnae	CCKQ01011069.1	8	ggggtttt	2	7187	7202	11705
Stylonychia lemnae	CCKQ01011902.1	8	ggggtttt	2	1066	1081	2755
Stylonychia lemnae	CCKQ01013596.1	8	ggggtttt	2	5262	5277	8280
Stylonychia lemnae	CCKQ01015040.1	8	ggggtttt	3	2088	2111	2704
Stylonychia lemnae	CCKQ01015620.1	8	ggggtttt	3	7077	7100	11591
Stylonychia lemnae	CCKQ01016213.1	8	ggggtttt	4	2094	2125	5791
Stylonychia lemnae	CCKQ01016911.1	8	ggggtttt	2	2899	2914	5176
Stylonychia lemnae	CCKQ01018062.1	8	ggggtttt	2	1709	1724	6100
Stylonychia lemnae	CCKQ01018797.1	8	ggggtttt	3	5819	5842	7034
Stylonychia lemnae	CCKQ01019196.1	8	ggggtttt	2	6592	6607	8496
Oxytricha trifallax	AMCR01000930.1	8	ccccaaaa	3	160	175	1073
Oxytricha trifallax	AMCR01001899.1	8	ccccaaaa	2	143	158	1425
Oxytricha trifallax	AMCR01002168.1	8	accccaaa	2	248	263	1969
Oxytricha trifallax	AMCR01002528.1	8	cccaaaac	3	496	519	4262
Oxytricha trifallax	AMCR01002781.1	8	ggggtttt	4	1619	1650	1826
Oxytricha trifallax	AMCR01003772.1	8	ggggtttt	2	1585	1600	1943
Oxytricha trifallax	AMCR01004052.1	8	ccccaaaa	2	210	225	1840
Oxytricha trifallax	AMCR01004155.1	8	ccccaaaa	3	116	139	1084
Oxytricha trifallax	AMCR01005147.1	8	ggggtttt	3	1309	1332	1624
Oxytricha trifallax	AMCR01005783.1	8	ccccaaaa	4	267	290	1930
Oxytricha trifallax	AMCR01007489.1	8	ggggtttt	2	1057	1072	1212
Oxytricha trifallax	AMCR01007712.1	8	ccccaaaa	3	113	128	1051
Oxytricha trifallax	AMCR01007773.1	8	ggggtttt	2	1953	1968	4690
Oxytricha trifallax	AMCR01007945.1	8	ggggtttt	4	1596	1627	1803
Oxytricha trifallax	AMCR01010560.1	8	ggggtttt	2	1074	1089	1245
Oxytricha trifallax	AMCR01010685.1	8	ccccaaaa	3	259	274	1885
Oxytricha trifallax	AMCR01010733.1	8	ccccaaaa	2	176	191	1097
Oxytricha trifallax	AMCR01011314.1	8	ccccaaaa	3	172	187	1350
Oxytricha trifallax	AMCR01011916.1	8	ggggtttt	2	953	968	1077
Oxytricha trifallax	AMCR01012230.1	8	ccccaaaa	3	1395	1410	2705
Oxytricha trifallax	AMCR01013126.1	8	ccccaaaa	2	142	157	1100
Oxytricha trifallax	AMCR01015151.1	8	ccccaaaa	2	139	154	1349
Oxytricha trifallax	AMCR01015346.1	8	ccccaaaa	3	113	128	1006
Oxytricha trifallax	AMCR01015975.1	8	ggggtttt	2	751	766	1592
Oxytricha trifallax	AMCR01016169.1	8	ggggtttt	2	1174	1189	1336
Oxytricha trifallax	AMCR01017163.1	8	ccccaaaa	2	153	168	1225
Oxytricha trifallax	AMCR01017202.1	8	ggggtttt	3	916	939	1062
Oxytricha trifallax	AMCR01017266.1	8	ggggtttt	2	1030	1045	1185
Oxytricha trifallax	AMCR01017879.1	8	ccccaaaa	4	295	318	1761
Oxytricha trifallax	AMCR01018031.1	8	ggggtttt	2	1433	1448	1646
Oxytricha trifallax	AMCR01018619.1	8	ccccaaaa	2	111	126	956
Oxytricha trifallax	AMCR01019170.1	8	ccccaaaa	2	292	307	2932
Oxytricha trifallax	AMCR01019890.1	8	ggggtttt	3	1374	1397	1603
Oxytricha trifallax	AMCR01020099.1	8	ggggtttt	2	5897	5912	9619
Oxytricha trifallax	AMCR01020175.1	8	ccccaaaa	2	182	197	1816
Oxytricha trifallax	AMCR01020263.1	8	ccccaaaa	2	250	265	1683
Oxytricha trifallax	AMCR01020263.1	8	ccccaaaa	2	384	399	1683
Oxytricha trifallax	AMCR01020786.1	8	ccccaaaa	3	184	199	1598
Oxytricha trifallax	AMCR01021336.1	8	ccccaaaa	2	163	178	1611

## Sheet: Table S3
Table S3-1. MTA6 gene SSRs in the macronucleus.
Scaffold	SSR	Start position of SSR	End position	Gene length	If SSR is at the end of the gene	Functional background
KC405257.1:1:5151	aaa	3	5	5151	yes	MTA6 CDS
KC405257.1:1:5151	ccc	11	13	5151	yes	MTA6 CDS
KC405257.1:1:5151	ttt	18	20	5151	yes	MTA6 CDS
KC405257.1:1:5151	ttt	27	29	5151	yes	MTA6 CDS
KC405257.1:1:5151	ttt	32	34	5151	yes	MTA6 CDS
KC405257.1:1:5151	ttt	59	61	5151	yes	MTA6 CDS
KC405257.1:1:5151	aaaaa	100	104	5151	yes	MTA6 CDS
KC405257.1:1:5151	aaa	117	119	5151	yes	MTA6 CDS
KC405257.1:1:5151	ttt	120	122	5151	yes	MTA6 CDS
KC405257.1:1:5151	aaa	163	165	5151	yes	MTA6 CDS
KC405257.1:1:5151	aaa	182	184	5151	yes	MTA6 CDS
KC405257.1:1:5151	aaa	189	191	5151	yes	MTA6 CDS
KC405257.1:1:5151	ttt	204	206	5151	yes	MTA6 CDS
KC405257.1:1:5151	aaa	213	215	5151	yes	MTA6 CDS
KC405257.1:1:5151	tttt	220	223	5151	yes	MTA6 CDS
KC405257.1:1:5151	aaa	226	228	5151	yes	MTA6 CDS
KC405257.1:1:5151	ttt	230	232	5151	yes	MTA6 CDS
KC405257.1:1:5151	ttt	252	254	5151	yes	MTA6 CDS
KC405257.1:1:5151	aaa	280	282	5151	yes	MTA6 CDS
KC405257.1:1:5151	ccc	286	288	5151	yes	MTA6 CDS
KC405257.1:1:5151	aaaa	297	300	5151	yes	MTA6 CDS
KC405257.1:1:5151	aaa	344	346	5151	yes	MTA6 CDS
KC405257.1:1:5151	aaaa	370	373	5151	yes	MTA6 CDS
KC405257.1:1:5151	aaa	375	377	5151	yes	MTA6 CDS
KC405257.1:1:5151	ccc	387	389	5151	yes	MTA6 CDS
KC405257.1:1:5151	ttt	392	394	5151	yes	MTA6 CDS
KC405257.1:1:5151	ggg	400	402	5151	yes	MTA6 CDS
KC405257.1:1:5151	aaaa	413	416	5151	yes	MTA6 CDS
KC405257.1:1:5151	ttt	428	430	5151	yes	MTA6 CDS
KC405257.1:1:5151	ttt	446	448	5151	yes	MTA6 CDS
KC405257.1:1:5151	aaa	467	469	5151	yes	MTA6 CDS
KC405257.1:1:5151	aaaaa	478	482	5151	yes	MTA6 CDS
KC405257.1:1:5151	ttt	522	524	5151	no	MTA6 CDS
KC405257.1:1:5151	aaaa	527	530	5151	no	MTA6 CDS
KC405257.1:1:5151	aaaa	541	544	5151	no	MTA6 CDS
KC405257.1:1:5151	cccc	546	549	5151	no	MTA6 CDS
KC405257.1:1:5151	aaaaa	561	565	5151	no	MTA6 CDS
KC405257.1:1:5151	cccc	566	569	5151	no	MTA6 CDS
KC405257.1:1:5151	aaaa	572	575	5151	no	MTA6 CDS
KC405257.1:1:5151	ttt	588	590	5151	no	MTA6 CDS
KC405257.1:1:5151	aaaaaaa	614	620	5151	no	MTA6 CDS
KC405257.1:1:5151	tttt	656	659	5151	no	MTA6 CDS
KC405257.1:1:5151	ttt	663	665	5151	no	MTA6 CDS
KC405257.1:1:5151	tctctc	665	670	5151	no	MTA6 CDS
KC405257.1:1:5151	ttt	676	678	5151	no	MTA6 CDS
KC405257.1:1:5151	ttt	685	687	5151	no	MTA6 CDS
KC405257.1:1:5151	ccc	688	690	5151	no	MTA6 CDS
KC405257.1:1:5151	ctgctgctg	722	730	5151	no	MTA6 CDS
KC405257.1:1:5151	gctgctgct	742	750	5151	no	MTA6 CDS
KC405257.1:1:5151	gctgctgct	763	771	5151	no	MTA6 CDS
KC405257.1:1:5151	ccc	772	774	5151	no	MTA6 CDS
KC405257.1:1:5151	ccc	790	792	5151	no	MTA6 CDS
KC405257.1:1:5151	ttt	793	795	5151	no	MTA6 CDS
KC405257.1:1:5151	ttt	799	801	5151	no	MTA6 CDS
KC405257.1:1:5151	aaa	868	870	5151	no	MTA6 CDS
KC405257.1:1:5151	ctcctcctc	876	884	5151	no	MTA6 CDS
KC405257.1:1:5151	tttt	886	889	5151	no	MTA6 CDS
KC405257.1:1:5151	aaa	890	892	5151	no	MTA6 CDS
KC405257.1:1:5151	ccc	917	919	5151	no	MTA6 CDS
KC405257.1:1:5151	tgctgctgc	939	947	5151	no	MTA6 CDS
KC405257.1:1:5151	ttt	948	950	5151	no	MTA6 CDS
KC405257.1:1:5151	ccc	960	962	5151	no	MTA6 CDS
KC405257.1:1:5151	ttt	963	965	5151	no	MTA6 CDS
KC405257.1:1:5151	ttt	987	989	5151	no	MTA6 CDS
KC405257.1:1:5151	ttt	1018	1020	5151	no	MTA6 CDS
KC405257.1:1:5151	ttttt	1027	1031	5151	no	MTA6 CDS
KC405257.1:1:5151	ttt	1073	1075	5151	no	MTA6 CDS
KC405257.1:1:5151	aaa	1082	1084	5151	no	MTA6 CDS
KC405257.1:1:5151	ccc	1138	1140	5151	no	MTA6 CDS
KC405257.1:1:5151	ttt	1196	1198	5151	no	MTA6 CDS
KC405257.1:1:5151	ggg	1223	1225	5151	no	MTA6 CDS
KC405257.1:1:5151	tttt	1228	1231	5151	no	MTA6 CDS
KC405257.1:1:5151	aaa	1244	1246	5151	no	MTA6 CDS
KC405257.1:1:5151	ggg	1274	1276	5151	no	MTA6 CDS
KC405257.1:1:5151	ttt	1364	1366	5151	no	MTA6 CDS
KC405257.1:1:5151	ggg	1387	1389	5151	no	MTA6 CDS
KC405257.1:1:5151	ttt	1402	1404	5151	no	MTA6 CDS
KC405257.1:1:5151	ggg	1415	1417	5151	no	MTA6 CDS
KC405257.1:1:5151	tatata	1430	1435	5151	no	MTA6 CDS
KC405257.1:1:5151	aaa	1440	1442	5151	no	MTA6 CDS
KC405257.1:1:5151	ttttt	1445	1449	5151	no	MTA6 CDS
KC405257.1:1:5151	aaa	1451	1453	5151	no	MTA6 CDS
KC405257.1:1:5151	ttt	1457	1459	5151	no	MTA6 CDS
KC405257.1:1:5151	aaaaa	1485	1489	5151	no	MTA6 CDS
KC405257.1:1:5151	tttt	1508	1511	5151	no	MTA6 CDS
KC405257.1:1:5151	tttt	1517	1520	5151	no	MTA6 CDS
KC405257.1:1:5151	ggg	1537	1539	5151	no	MTA6 CDS
KC405257.1:1:5151	ttt	1541	1543	5151	no	MTA6 CDS
KC405257.1:1:5151	aaa	1547	1549	5151	no	MTA6 CDS
KC405257.1:1:5151	ttttt	1571	1575	5151	no	MTA6 intron
KC405257.1:1:5151	aaa	1583	1585	5151	no	MTA6 intron
KC405257.1:1:5151	aataataat	1584	1592	5151	no	MTA6 intron
KC405257.1:1:5151	aaa	1593	1595	5151	no	MTA6 intron
KC405257.1:1:5151	aaaaa	1597	1601	5151	no	MTA6 intron
KC405257.1:1:5151	ttt	1605	1607	5151	no	MTA6 intron
KC405257.1:1:5151	aaaa	1608	1611	5151	no	MTA6 intron
KC405257.1:1:5151	aaaaa	1616	1620	5151	no	MTA6 intron
KC405257.1:1:5151	aaaaa	1632	1636	5151	no	MTA6 intron
KC405257.1:1:5151	ccc	1637	1639	5151	no	MTA6 intron
KC405257.1:1:5151	aaaaaaa	1644	1650	5151	no	MTA6 intron
KC405257.1:1:5151	aaaaaaa	1653	1659	5151	no	MTA6 intron
KC405257.1:1:5151	ttt	1660	1662	5151	no	MTA6 intron
KC405257.1:1:5151	tttt	1673	1676	5151	no	MTA6 intron
KC405257.1:1:5151	ttt	1691	1693	5151	no	MTA6 intron
KC405257.1:1:5151	ggggg	1702	1706	5151	no	MTA6 intron
KC405257.1:1:5151	tttt	1707	1710	5151	no	MTA6 intron
KC405257.1:1:5151	aaaaaaa	1711	1717	5151	no	MTA6 intron
KC405257.1:1:5151	ttttt	1721	1725	5151	no	MTA6 intron
KC405257.1:1:5151	taactaactaac	1725	1736	5151	no	MTA6 intron
KC405257.1:1:5151	ttt	1741	1743	5151	no	MTA6 intron
KC405257.1:1:5151	aaaaaaaa	1751	1758	5151	no	MTA6 intron
KC405257.1:1:5151	ttt	1761	1763	5151	no	MTA6 intron
KC405257.1:1:5151	ttt	1771	1773	5151	no	MTA6 intron
KC405257.1:1:5151	aaa	1777	1779	5151	no	MTA6 intron
KC405257.1:1:5151	atatat	1779	1784	5151	no	MTA6 intron
KC405257.1:1:5151	ttttt	1790	1794	5151	no	MTA6 intron
KC405257.1:1:5151	aaa	1804	1806	5151	no	MTA6 intron
KC405257.1:1:5151	tttttt	1810	1815	5151	no	MTA6 intron
KC405257.1:1:5151	aaaaaa	1820	1825	5151	no	MTA6 intron
KC405257.1:1:5151	aataataat	1824	1832	5151	no	MTA6 intron
KC405257.1:1:5151	ttt	1832	1834	5151	no	MTA6 intron
KC405257.1:1:5151	aaa	1837	1839	5151	no	MTA6 CDS
KC405257.1:1:5151	aaa	1866	1868	5151	no	MTA6 CDS
KC405257.1:1:5151	aaaaaa	1872	1877	5151	no	MTA6 CDS
KC405257.1:1:5151	aaa	1879	1881	5151	no	MTA6 CDS
KC405257.1:1:5151	aaaa	1891	1894	5151	no	MTA6 CDS
KC405257.1:1:5151	aaaaaa	1896	1901	5151	no	MTA6 CDS
KC405257.1:1:5151	ttt	1907	1909	5151	no	MTA6 CDS
KC405257.1:1:5151	attattatt	1911	1919	5151	no	MTA6 CDS
KC405257.1:1:5151	aaa	1922	1924	5151	no	MTA6 CDS
KC405257.1:1:5151	ttt	1929	1931	5151	no	MTA6 CDS
KC405257.1:1:5151	tttt	1934	1937	5151	no	MTA6 CDS
KC405257.1:1:5151	aaaa	1984	1987	5151	no	MTA6 CDS
KC405257.1:1:5151	ttt	1989	1991	5151	no	MTA6 CDS
KC405257.1:1:5151	ggg	2004	2006	5151	no	MTA6 CDS
KC405257.1:1:5151	aaa	2007	2009	5151	no	MTA6 CDS
KC405257.1:1:5151	ttt	2024	2026	5151	no	MTA6 CDS
KC405257.1:1:5151	tttt	2028	2031	5151	no	MTA6 CDS
KC405257.1:1:5151	ggg	2032	2034	5151	no	MTA6 CDS
KC405257.1:1:5151	aaa	2039	2041	5151	no	MTA6 CDS
KC405257.1:1:5151	ttt	2046	2048	5151	no	MTA6 CDS
KC405257.1:1:5151	ttt	2050	2052	5151	no	MTA6 CDS
KC405257.1:1:5151	aaaaaaa	2056	2062	5151	no	MTA6 CDS
KC405257.1:1:5151	ttt	2096	2098	5151	no	MTA6 CDS
KC405257.1:1:5151	aaa	2106	2108	5151	no	MTA6 CDS
KC405257.1:1:5151	aaaa	2124	2127	5151	no	MTA6 CDS
KC405257.1:1:5151	aaaa	2134	2137	5151	no	MTA6 CDS
KC405257.1:1:5151	tttt	2138	2141	5151	no	MTA6 CDS
KC405257.1:1:5151	aaa	2150	2152	5151	no	MTA6 CDS
KC405257.1:1:5151	aaaa	2159	2162	5151	no	MTA6 CDS
KC405257.1:1:5151	tttt	2178	2181	5151	no	MTA6 CDS
KC405257.1:1:5151	ttt	2186	2188	5151	no	MTA6 CDS
KC405257.1:1:5151	tttt	2198	2201	5151	no	MTA6 CDS
KC405257.1:1:5151	aaaaa	2204	2208	5151	no	MTA6 CDS
KC405257.1:1:5151	ttt	2213	2215	5151	no	MTA6 CDS
KC405257.1:1:5151	ttt	2227	2229	5151	no	MTA6 CDS
KC405257.1:1:5151	aaa	2235	2237	5151	no	MTA6 CDS
KC405257.1:1:5151	ctactactacta	2250	2261	5151	no	MTA6 CDS
KC405257.1:1:5151	aaa	2268	2270	5151	no	MTA6 CDS
KC405257.1:1:5151	ttttt	2283	2287	5151	no	MTA6 CDS
KC405257.1:1:5151	ttt	2293	2295	5151	no	MTA6 intron
KC405257.1:1:5151	ttt	2307	2309	5151	no	MTA6 intron
KC405257.1:1:5151	aaaa	2318	2321	5151	no	MTA6 intron
KC405257.1:1:5151	aaa	2324	2326	5151	no	MTA6 intron
KC405257.1:1:5151	aaaa	2328	2331	5151	no	MTA6 intron
KC405257.1:1:5151	ttt	2337	2339	5151	no	MTA6 intron
KC405257.1:1:5151	aaa	2368	2370	5151	no	MTA6 CDS
KC405257.1:1:5151	ttt	2371	2373	5151	no	MTA6 CDS
KC405257.1:1:5151	aaa	2374	2376	5151	no	MTA6 CDS
KC405257.1:1:5151	tttt	2386	2389	5151	no	MTA6 CDS
KC405257.1:1:5151	ccc	2398	2400	5151	no	MTA6 CDS
KC405257.1:1:5151	ttt	2402	2404	5151	no	MTA6 CDS
KC405257.1:1:5151	aaa	2417	2419	5151	no	MTA6 CDS
KC405257.1:1:5151	aaaa	2421	2424	5151	no	MTA6 CDS
KC405257.1:1:5151	aaa	2460	2462	5151	no	MTA6 CDS
KC405257.1:1:5151	aaa	2477	2479	5151	no	MTA6 CDS
KC405257.1:1:5151	ttt	2482	2484	5151	no	MTA6 CDS
KC405257.1:1:5151	ccc	2498	2500	5151	no	MTA6 CDS
KC405257.1:1:5151	aaa	2503	2505	5151	no	MTA6 CDS
KC405257.1:1:5151	atatat	2505	2510	5151	no	MTA6 CDS
KC405257.1:1:5151	ggg	2512	2514	5151	no	MTA6 CDS
KC405257.1:1:5151	aaaa	2519	2522	5151	no	MTA6 CDS
KC405257.1:1:5151	aaaa	2532	2535	5151	no	MTA6 CDS
KC405257.1:1:5151	aaa	2578	2580	5151	no	MTA6 CDS
KC405257.1:1:5151	aaa	2587	2589	5151	no	MTA6 CDS
KC405257.1:1:5151	aaa	2602	2604	5151	no	MTA6 CDS
KC405257.1:1:5151	ttt	2605	2607	5151	no	MTA6 CDS
KC405257.1:1:5151	aaa	2641	2643	5151	no	MTA6 CDS
KC405257.1:1:5151	tattattat	2657	2665	5151	no	MTA6 CDS
KC405257.1:1:5151	ttt	2665	2667	5151	no	MTA6 CDS
KC405257.1:1:5151	aaa	2668	2670	5151	no	MTA6 CDS
KC405257.1:1:5151	aaa	2674	2676	5151	no	MTA6 CDS
KC405257.1:1:5151	aaaaaaa	2685	2691	5151	no	MTA6 CDS
KC405257.1:1:5151	ttt	2712	2714	5151	no	MTA6 CDS
KC405257.1:1:5151	ttt	2716	2718	5151	no	MTA6 CDS
KC405257.1:1:5151	ttt	2725	2727	5151	no	MTA6 CDS
KC405257.1:1:5151	ttt	2731	2733	5151	no	MTA6 CDS
KC405257.1:1:5151	aaaaa	2739	2743	5151	no	MTA6 CDS
KC405257.1:1:5151	ttttt	2744	2748	5151	no	MTA6 CDS
KC405257.1:1:5151	aaa	2770	2772	5151	no	MTA6 CDS
KC405257.1:1:5151	ttttt	2780	2784	5151	no	MTA6 CDS
KC405257.1:1:5151	tttt	2788	2791	5151	no	MTA6 CDS
KC405257.1:1:5151	aaa	2792	2794	5151	no	MTA6 CDS
KC405257.1:1:5151	ttattatta	2821	2829	5151	no	MTA6 CDS
KC405257.1:1:5151	ttgttgttg	2830	2838	5151	no	MTA6 CDS
KC405257.1:1:5151	ttt	2839	2841	5151	no	MTA6 CDS
KC405257.1:1:5151	aaa	2860	2862	5151	no	MTA6 CDS
KC405257.1:1:5151	aaa	2866	2868	5151	no	MTA6 CDS
KC405257.1:1:5151	aaa	2873	2875	5151	no	MTA6 CDS
KC405257.1:1:5151	tttt	2893	2896	5151	no	MTA6 CDS
KC405257.1:1:5151	aaa	2924	2926	5151	no	MTA6 CDS
KC405257.1:1:5151	ttt	2932	2934	5151	no	MTA6 CDS
KC405257.1:1:5151	ttt	2956	2958	5151	no	MTA6 CDS
KC405257.1:1:5151	aaaaa	2970	2974	5151	no	MTA6 CDS
KC405257.1:1:5151	aaa	2979	2981	5151	no	MTA6 CDS
KC405257.1:1:5151	tttt	2989	2992	5151	no	MTA6 CDS
KC405257.1:1:5151	aaaa	2996	2999	5151	no	MTA6 CDS
KC405257.1:1:5151	aaa	3022	3024	5151	no	MTA6 CDS
KC405257.1:1:5151	aaa	3054	3056	5151	no	MTA6 CDS
KC405257.1:1:5151	tttt	3057	3060	5151	no	MTA6 CDS
KC405257.1:1:5151	aaaa	3061	3064	5151	no	MTA6 CDS
KC405257.1:1:5151	aaa	3070	3072	5151	no	MTA6 CDS
KC405257.1:1:5151	aaaaa	3074	3078	5151	no	MTA6 CDS
KC405257.1:1:5151	tttt	3106	3109	5151	no	MTA6 CDS
KC405257.1:1:5151	aaa	3113	3115	5151	no	MTA6 CDS
KC405257.1:1:5151	aaa	3121	3123	5151	no	MTA6 CDS
KC405257.1:1:5151	aaa	3130	3132	5151	no	MTA6 CDS
KC405257.1:1:5151	ttt	3137	3139	5151	no	MTA6 CDS
KC405257.1:1:5151	ttt	3151	3153	5151	no	MTA6 CDS
KC405257.1:1:5151	ttt	3155	3157	5151	no	MTA6 CDS
KC405257.1:1:5151	ttt	3161	3163	5151	no	MTA6 CDS
KC405257.1:1:5151	ttt	3167	3169	5151	no	MTA6 CDS
KC405257.1:1:5151	ggaggagga	3172	3180	5151	no	MTA6 CDS
KC405257.1:1:5151	aaa	3191	3193	5151	no	MTA6 CDS
KC405257.1:1:5151	ttt	3217	3219	5151	no	MTA6 CDS
KC405257.1:1:5151	aaaa	3230	3233	5151	no	MTA6 CDS
KC405257.1:1:5151	aaaa	3235	3238	5151	no	MTA6 CDS
KC405257.1:1:5151	aaa	3249	3251	5151	no	MTA6 CDS
KC405257.1:1:5151	tttt	3258	3261	5151	no	MTA6 CDS
KC405257.1:1:5151	ttt	3265	3267	5151	no	MTA6 CDS
KC405257.1:1:5151	ttttt	3269	3273	5151	no	MTA6 CDS
KC405257.1:1:5151	tttt	3280	3283	5151	no	MTA6 CDS
KC405257.1:1:5151	ttt	3286	3288	5151	no	MTA6 CDS
KC405257.1:1:5151	tttt	3296	3299	5151	no	MTA6 CDS
KC405257.1:1:5151	ttt	3301	3303	5151	no	MTA6 CDS
KC405257.1:1:5151	ttt	3307	3309	5151	no	MTA6 intron
KC405257.1:1:5151	aaaaa	3311	3315	5151	no	MTA6 intron
KC405257.1:1:5151	aaa	3320	3322	5151	no	MTA6 intron
KC405257.1:1:5151	aaaaaa	3329	3334	5151	no	MTA6 intron
KC405257.1:1:5151	aaa	3340	3342	5151	no	MTA6 intron
KC405257.1:1:5151	ttt	3346	3348	5151	no	MTA6 intron
KC405257.1:1:5151	tttt	3357	3360	5151	no	MTA6 CDS
KC405257.1:1:5151	aaaa	3363	3366	5151	no	MTA6 CDS
KC405257.1:1:5151	aaa	3374	3376	5151	no	MTA6 CDS
KC405257.1:1:5151	ttt	3394	3396	5151	no	MTA6 CDS
KC405257.1:1:5151	aaa	3443	3445	5151	no	MTA6 CDS
KC405257.1:1:5151	aaa	3447	3449	5151	no	MTA6 CDS
KC405257.1:1:5151	ttt	3454	3456	5151	no	MTA6 CDS
KC405257.1:1:5151	ttt	3481	3483	5151	no	MTA6 CDS
KC405257.1:1:5151	aaa	3491	3493	5151	no	MTA6 CDS
KC405257.1:1:5151	aaa	3511	3513	5151	no	MTA6 CDS
KC405257.1:1:5151	aaaa	3517	3520	5151	no	MTA6 CDS
KC405257.1:1:5151	aaa	3529	3531	5151	no	MTA6 intron
KC405257.1:1:5151	tttt	3532	3535	5151	no	MTA6 intron
KC405257.1:1:5151	tttttt	3541	3546	5151	no	MTA6 intron
KC405257.1:1:5151	aaa	3550	3552	5151	no	MTA6 intron
KC405257.1:1:5151	aaa	3562	3564	5151	no	MTA6 intron
KC405257.1:1:5151	aaaa	3569	3572	5151	no	MTA6 intron
KC405257.1:1:5151	ttt	3584	3586	5151	no	MTA6 CDS
KC405257.1:1:5151	ttt	3597	3599	5151	no	MTA6 CDS
KC405257.1:1:5151	aaa	3614	3616	5151	no	MTA6 CDS
KC405257.1:1:5151	ttt	3645	3647	5151	no	MTA6 CDS
KC405257.1:1:5151	ttt	3668	3670	5151	no	MTA6 CDS
KC405257.1:1:5151	aaa	3687	3689	5151	no	MTA6 CDS
KC405257.1:1:5151	aaa	3694	3696	5151	no	MTA6 CDS
KC405257.1:1:5151	aaa	3706	3708	5151	no	MTA6 CDS
KC405257.1:1:5151	tttt	3716	3719	5151	no	MTA6 CDS
KC405257.1:1:5151	aaaaa	3730	3734	5151	no	MTA6 CDS
KC405257.1:1:5151	ttt	3762	3764	5151	no	MTA6 CDS
KC405257.1:1:5151	aaaa	3771	3774	5151	no	MTA6 CDS
KC405257.1:1:5151	aaa	3778	3780	5151	no	MTA6 CDS
KC405257.1:1:5151	aaaa	3791	3794	5151	no	MTA6 CDS
KC405257.1:1:5151	ttt	3823	3825	5151	no	MTA6 CDS
KC405257.1:1:5151	aaaa	3826	3829	5151	no	MTA6 CDS
KC405257.1:1:5151	aaa	3831	3833	5151	no	MTA6 CDS
KC405257.1:1:5151	tttttt	3837	3842	5151	no	MTA6 CDS
KC405257.1:1:5151	aaaa	3845	3848	5151	no	MTA6 CDS
KC405257.1:1:5151	aaa	3851	3853	5151	no	MTA6 CDS
KC405257.1:1:5151	aaaa	3889	3892	5151	no	MTA6 CDS
KC405257.1:1:5151	ttt	3903	3905	5151	no	MTA6 CDS
KC405257.1:1:5151	aaa	3920	3922	5151	no	MTA6 CDS
KC405257.1:1:5151	ttt	3935	3937	5151	no	MTA6 CDS
KC405257.1:1:5151	aaa	3940	3942	5151	no	MTA6 CDS
KC405257.1:1:5151	aaaa	3965	3968	5151	no	MTA6 CDS
KC405257.1:1:5151	ttt	3972	3974	5151	no	MTA6 CDS
KC405257.1:1:5151	aaa	3980	3982	5151	no	MTA6 CDS
KC405257.1:1:5151	ttt	3989	3991	5151	no	MTA6 CDS
KC405257.1:1:5151	aaa	3994	3996	5151	no	MTA6 CDS
KC405257.1:1:5151	aaaa	4003	4006	5151	no	MTA6 CDS
KC405257.1:1:5151	aaa	4015	4017	5151	no	MTA6 CDS
KC405257.1:1:5151	ttt	4039	4041	5151	no	MTA6 CDS
KC405257.1:1:5151	aaa	4095	4097	5151	no	MTA6 CDS
KC405257.1:1:5151	aaaa	4104	4107	5151	no	MTA6 CDS
KC405257.1:1:5151	aaa	4115	4117	5151	no	MTA6 CDS
KC405257.1:1:5151	tttt	4167	4170	5151	no	MTA6 CDS
KC405257.1:1:5151	aaa	4176	4178	5151	no	MTA6 CDS
KC405257.1:1:5151	aaa	4185	4187	5151	no	MTA6 CDS
KC405257.1:1:5151	aaa	4190	4192	5151	no	MTA6 CDS
KC405257.1:1:5151	aaaa	4200	4203	5151	no	MTA6 CDS
KC405257.1:1:5151	aaa	4207	4209	5151	no	MTA6 CDS
KC405257.1:1:5151	aaa	4214	4216	5151	no	MTA6 CDS
KC405257.1:1:5151	ttttt	4217	4221	5151	no	MTA6 CDS
KC405257.1:1:5151	ggg	4232	4234	5151	no	MTA6 CDS
KC405257.1:1:5151	aaa	4235	4237	5151	no	MTA6 CDS
KC405257.1:1:5151	ttt	4242	4244	5151	no	MTA6 CDS
KC405257.1:1:5151	aaa	4260	4262	5151	no	MTA6 CDS
KC405257.1:1:5151	aaaa	4266	4269	5151	no	MTA6 CDS
KC405257.1:1:5151	ttt	4281	4283	5151	no	MTA6 CDS
KC405257.1:1:5151	ttt	4290	4292	5151	no	MTA6 CDS
KC405257.1:1:5151	aaaaa	4293	4297	5151	no	MTA6 CDS
KC405257.1:1:5151	ttt	4301	4303	5151	no	MTA6 CDS
KC405257.1:1:5151	ttt	4305	4307	5151	no	MTA6 CDS
KC405257.1:1:5151	aaaa	4319	4322	5151	no	MTA6 intron
KC405257.1:1:5151	aaa	4328	4330	5151	no	MTA6 intron
KC405257.1:1:5151	ttttt	4331	4335	5151	no	MTA6 intron
KC405257.1:1:5151	aaa	4341	4343	5151	no	MTA6 intron
KC405257.1:1:5151	aaa	4346	4348	5151	no	MTA6 intron
KC405257.1:1:5151	aaataaataaat	4346	4357	5151	no	MTA6 intron
KC405257.1:1:5151	aaa	4350	4352	5151	no	MTA6 intron
KC405257.1:1:5151	aaa	4354	4356	5151	no	MTA6 intron
KC405257.1:1:5151	aaa	4389	4391	5151	no	MTA6 intron
KC405257.1:1:5151	tttt	4396	4399	5151	no	MTA6 intron
KC405257.1:1:5151	aaa	4409	4411	5151	no	MTA6 intron
KC405257.1:1:5151	ttt	4427	4429	5151	no	MTA6 CDS
KC405257.1:1:5151	ttt	4439	4441	5151	no	MTA6 CDS
KC405257.1:1:5151	aaa	4444	4446	5151	no	MTA6 CDS
KC405257.1:1:5151	ttt	4459	4461	5151	no	MTA6 CDS
KC405257.1:1:5151	tttt	4475	4478	5151	no	MTA6 CDS
KC405257.1:1:5151	aaa	4479	4481	5151	no	MTA6 CDS
KC405257.1:1:5151	ttt	4485	4487	5151	no	MTA6 CDS
KC405257.1:1:5151	ttt	4495	4497	5151	no	MTA6 CDS
KC405257.1:1:5151	ccc	4530	4532	5151	no	MTA6 CDS
KC405257.1:1:5151	ttt	4544	4546	5151	no	MTA6 CDS
KC405257.1:1:5151	ttt	4554	4556	5151	no	MTA6 intron
KC405257.1:1:5151	aaaa	4557	4560	5151	no	MTA6 intron
KC405257.1:1:5151	ttttt	4572	4576	5151	no	MTA6 intron
KC405257.1:1:5151	aaaa	4577	4580	5151	no	MTA6 intron
KC405257.1:1:5151	aaaa	4583	4586	5151	no	MTA6 intron
KC405257.1:1:5151	aaaaaa	4591	4596	5151	no	MTA6 intron
KC405257.1:1:5151	aaa	4600	4602	5151	no	MTA6 intron
KC405257.1:1:5151	aaa	4604	4606	5151	no	MTA6 intron
KC405257.1:1:5151	ttt	4610	4612	5151	no	MTA6 intron
KC405257.1:1:5151	tttt	4617	4620	5151	no	MTA6 intron
KC405257.1:1:5151	ttt	4646	4648	5151	yes	MTA6 intron
KC405257.1:1:5151	aaa	4652	4654	5151	yes	MTA6 intron
KC405257.1:1:5151	ttt	4663	4665	5151	yes	MTA6 intron
KC405257.1:1:5151	tttt	4692	4695	5151	yes	MTA6 CDS
KC405257.1:1:5151	aaa	4696	4698	5151	yes	MTA6 CDS
KC405257.1:1:5151	ttt	4703	4705	5151	yes	MTA6 CDS
KC405257.1:1:5151	aaaaa	4710	4714	5151	yes	MTA6 CDS
KC405257.1:1:5151	tttt	4727	4730	5151	yes	MTA6 CDS
KC405257.1:1:5151	ttt	4739	4741	5151	yes	MTA6 CDS
KC405257.1:1:5151	ccc	4743	4745	5151	yes	MTA6 CDS
KC405257.1:1:5151	aaaa	4746	4749	5151	yes	MTA6 CDS
KC405257.1:1:5151	aaa	4752	4754	5151	yes	MTA6 CDS
KC405257.1:1:5151	ttt	4760	4762	5151	yes	MTA6 CDS
KC405257.1:1:5151	tttt	4775	4778	5151	yes	MTA6 CDS
KC405257.1:1:5151	ttt	4793	4795	5151	yes	MTA6 CDS
KC405257.1:1:5151	ttt	4826	4828	5151	yes	MTA6 CDS
KC405257.1:1:5151	aaa	4839	4841	5151	yes	MTA6 CDS
KC405257.1:1:5151	aaa	4856	4858	5151	yes	MTA6 CDS
KC405257.1:1:5151	ttttt	4862	4866	5151	yes	MTA6 CDS
KC405257.1:1:5151	ttt	4869	4871	5151	yes	MTA6 CDS
KC405257.1:1:5151	aaaa	4874	4877	5151	yes	MTA6 CDS
KC405257.1:1:5151	aaaa	4889	4892	5151	yes	MTA6 CDS
KC405257.1:1:5151	ttt	4893	4895	5151	yes	MTA6 CDS
KC405257.1:1:5151	aaa	4896	4898	5151	yes	MTA6 CDS
KC405257.1:1:5151	aaa	4900	4902	5151	yes	MTA6 CDS
KC405257.1:1:5151	agagag	4914	4919	5151	yes	MTA6 CDS
KC405257.1:1:5151	aaa	4932	4934	5151	yes	MTA6 CDS
KC405257.1:1:5151	tatata	4937	4942	5151	yes	MTA6 intron
KC405257.1:1:5151	aaaaa	4942	4946	5151	yes	MTA6 intron
KC405257.1:1:5151	aaaaaaa	4951	4957	5151	yes	MTA6 intron
KC405257.1:1:5151	ttt	4961	4963	5151	yes	MTA6 intron
KC405257.1:1:5151	aaa	4974	4976	5151	yes	MTA6 intron
KC405257.1:1:5151	ttt	4983	4985	5151	yes	MTA6 intron
KC405257.1:1:5151	ttt	4987	4989	5151	yes	MTA6 intron
KC405257.1:1:5151	aaaaaa	4990	4995	5151	yes	MTA6 intron
KC405257.1:1:5151	ggg	5001	5003	5151	yes	MTA6 intron
KC405257.1:1:5151	tttt	5004	5007	5151	yes	MTA6 intron
KC405257.1:1:5151	aaa	5024	5026	5151	yes	MTA6 intron
KC405257.1:1:5151	tttt	5049	5052	5151	yes	MTA6 intron
KC405257.1:1:5151	aaaaa	5057	5061	5151	yes	MTA6 intron
KC405257.1:1:5151	tttt	5076	5079	5151	yes	MTA6 intron
KC405257.1:1:5151	aaa	5083	5085	5151	yes	MTA6 intron
KC405257.1:1:5151	ggg	5086	5088	5151	yes	MTA6 intron
KC405257.1:1:5151	aaaa	5093	5096	5151	yes	MTA6 intron
KC405257.1:1:5151	aaa	5101	5103	5151	yes	MTA6 intron
KC405257.1:1:5151	aaa	5114	5116	5151	yes	MTA6 intron
KC405257.1:1:5151	ttt	5126	5128	5151	yes	MTA6 CDS
Table S3-2. MTA6 gene SSRs in the micronucleus
Scaffold	SSR	Start position of SSR	End position	Gene length	If SSR is at the end of the gene	Functional background
KC405252.1:32507:40266	ttttt	32511	32515	7760	yes	MTA6_region_specific_to_mating_type_VI
KC405252.1:32507:40266	aaa	32523	32525	7760	yes	MTA6_region_specific_to_mating_type_VI
KC405252.1:32507:40266	aataataat	32524	32532	7760	yes	MTA6_region_specific_to_mating_type_VI
KC405252.1:32507:40266	aaa	32533	32535	7760	yes	MTA6_region_specific_to_mating_type_VI
KC405252.1:32507:40266	aaaaa	32537	32541	7760	yes	MTA6_region_specific_to_mating_type_VI
KC405252.1:32507:40266	ttt	32545	32547	7760	yes	MTA6_region_specific_to_mating_type_VI
KC405252.1:32507:40266	aaaa	32548	32551	7760	yes	MTA6_region_specific_to_mating_type_VI
KC405252.1:32507:40266	aaaaa	32556	32560	7760	yes	MTA6_region_specific_to_mating_type_VI
KC405252.1:32507:40266	aaaaa	32572	32576	7760	yes	MTA6_region_specific_to_mating_type_VI
KC405252.1:32507:40266	ccc	32577	32579	7760	yes	MTA6_region_specific_to_mating_type_VI
KC405252.1:32507:40266	aaaaaaa	32584	32590	7760	yes	MTA6_region_specific_to_mating_type_VI
KC405252.1:32507:40266	aaaaaaa	32593	32599	7760	yes	MTA6_region_specific_to_mating_type_VI
KC405252.1:32507:40266	ttt	32600	32602	7760	yes	MTA6_region_specific_to_mating_type_VI
KC405252.1:32507:40266	aaa	32624	32626	7760	yes	IES
KC405252.1:32507:40266	tttttttt	32627	32634	7760	yes	IES
KC405252.1:32507:40266	aaa	32639	32641	7760	yes	IES
KC405252.1:32507:40266	aaa	32646	32648	7760	yes	IES
KC405252.1:32507:40266	ttt	32649	32651	7760	yes	IES
KC405252.1:32507:40266	ttt	32657	32659	7760	yes	IES
KC405252.1:32507:40266	aaaa	32660	32663	7760	yes	IES
KC405252.1:32507:40266	tttt	32670	32673	7760	yes	IES
KC405252.1:32507:40266	ttt	32676	32678	7760	yes	IES
KC405252.1:32507:40266	aaaa	32685	32688	7760	yes	IES
KC405252.1:32507:40266	ttt	32700	32702	7760	yes	IES
KC405252.1:32507:40266	ttt	32706	32708	7760	yes	IES
KC405252.1:32507:40266	aaa	32713	32715	7760	yes	IES
KC405252.1:32507:40266	ttttt	32721	32725	7760	yes	IES
KC405252.1:32507:40266	ttt	32737	32739	7760	yes	IES
KC405252.1:32507:40266	ttttt	32744	32748	7760	yes	IES
KC405252.1:32507:40266	aaaaa	32749	32753	7760	yes	IES
KC405252.1:32507:40266	ttt	32754	32756	7760	yes	IES
KC405252.1:32507:40266	tttt	32766	32769	7760	yes	IES
KC405252.1:32507:40266	aaa	32774	32776	7760	yes	IES
KC405252.1:32507:40266	ccc	32792	32794	7760	yes	IES
KC405252.1:32507:40266	aaaaaaaa	32805	32812	7760	yes	IES
KC405252.1:32507:40266	ttt	32816	32818	7760	yes	IES
KC405252.1:32507:40266	tttt	32828	32831	7760	yes	IES
KC405252.1:32507:40266	aaaaaaa	32835	32841	7760	yes	IES
KC405252.1:32507:40266	ttt	32867	32869	7760	yes	IES
KC405252.1:32507:40266	aaaa	32872	32875	7760	yes	IES
KC405252.1:32507:40266	tttt	32882	32885	7760	yes	IES
KC405252.1:32507:40266	ttttt	32893	32897	7760	yes	IES
KC405252.1:32507:40266	aaaa	32899	32902	7760	yes	IES
KC405252.1:32507:40266	ttttt	32903	32907	7760	yes	IES
KC405252.1:32507:40266	ttt	32917	32919	7760	yes	IES
KC405252.1:32507:40266	aaaa	32929	32932	7760	yes	IES
KC405252.1:32507:40266	tttt	32934	32937	7760	yes	IES
KC405252.1:32507:40266	aaa	32940	32942	7760	yes	IES
KC405252.1:32507:40266	aaaa	32945	32948	7760	yes	IES
KC405252.1:32507:40266	tttt	32958	32961	7760	yes	IES
KC405252.1:32507:40266	aaaa	32963	32966	7760	yes	IES
KC405252.1:32507:40266	aaa	32968	32970	7760	yes	IES
KC405252.1:32507:40266	aaaaaa	32981	32986	7760	yes	IES
KC405252.1:32507:40266	aaaa	32988	32991	7760	yes	IES
KC405252.1:32507:40266	aaa	32996	32998	7760	yes	IES
KC405252.1:32507:40266	tttt	33002	33005	7760	yes	IES
KC405252.1:32507:40266	aaa	33009	33011	7760	yes	IES
KC405252.1:32507:40266	aaa	33017	33019	7760	yes	IES
KC405252.1:32507:40266	tatata	33028	33033	7760	yes	IES
KC405252.1:32507:40266	ttt	33035	33037	7760	yes	IES
KC405252.1:32507:40266	ttt	33045	33047	7760	yes	IES
KC405252.1:32507:40266	aaaaaaaa	33048	33055	7760	yes	IES
KC405252.1:32507:40266	ttttt	33059	33063	7760	yes	IES
KC405252.1:32507:40266	ttt	33065	33067	7760	yes	IES
KC405252.1:32507:40266	aaaa	33073	33076	7760	yes	IES
KC405252.1:32507:40266	aaaa	33090	33093	7760	yes	IES
KC405252.1:32507:40266	ttttt	33094	33098	7760	yes	IES
KC405252.1:32507:40266	aaaa	33103	33106	7760	yes	IES
KC405252.1:32507:40266	ttt	33109	33111	7760	yes	IES
KC405252.1:32507:40266	aaaaa	33118	33122	7760	yes	IES
KC405252.1:32507:40266	gagaga	33128	33133	7760	yes	IES
KC405252.1:32507:40266	tttt	33136	33139	7760	yes	IES
KC405252.1:32507:40266	aaaa	33146	33149	7760	yes	IES
KC405252.1:32507:40266	tttt	33150	33153	7760	yes	IES
KC405252.1:32507:40266	aaaaa	33154	33158	7760	yes	IES
KC405252.1:32507:40266	aaaaaa	33170	33175	7760	yes	IES
KC405252.1:32507:40266	ttt	33188	33190	7760	yes	IES
KC405252.1:32507:40266	ttt	33210	33212	7760	yes	IES
KC405252.1:32507:40266	aaaaaaaa	33230	33237	7760	yes	IES
KC405252.1:32507:40266	tttt	33238	33241	7760	yes	IES
KC405252.1:32507:40266	tttt	33245	33248	7760	yes	IES
KC405252.1:32507:40266	aaaaaa	33249	33254	7760	yes	IES
KC405252.1:32507:40266	aaa	33262	33264	7760	yes	IES
KC405252.1:32507:40266	tttttt	33273	33278	7760	yes	IES
KC405252.1:32507:40266	ggg	33279	33281	7760	yes	IES
KC405252.1:32507:40266	ttt	33282	33284	7760	no	IES
KC405252.1:32507:40266	ttttttt	33295	33301	7760	no	IES
KC405252.1:32507:40266	tttttt	33308	33313	7760	no	IES
KC405252.1:32507:40266	ttt	33328	33330	7760	no	IES
KC405252.1:32507:40266	aaa	33335	33337	7760	no	IES
KC405252.1:32507:40266	aaa	33339	33341	7760	no	IES
KC405252.1:32507:40266	atatat	33344	33349	7760	no	IES
KC405252.1:32507:40266	ttt	33349	33351	7760	no	IES
KC405252.1:32507:40266	aaa	33361	33363	7760	no	IES
KC405252.1:32507:40266	ttt	33366	33368	7760	no	IES
KC405252.1:32507:40266	ttt	33376	33378	7760	no	IES
KC405252.1:32507:40266	aaaaaa	33379	33384	7760	no	IES
KC405252.1:32507:40266	aaa	33386	33388	7760	no	IES
KC405252.1:32507:40266	tttt	33407	33410	7760	no	IES
KC405252.1:32507:40266	ttt	33421	33423	7760	no	IES
KC405252.1:32507:40266	ttt	33427	33429	7760	no	IES
KC405252.1:32507:40266	aaa	33430	33432	7760	no	IES
KC405252.1:32507:40266	atatat	33432	33437	7760	no	IES
KC405252.1:32507:40266	aaaaa	33450	33454	7760	no	IES
KC405252.1:32507:40266	aaataaataaat	33452	33463	7760	no	IES
KC405252.1:32507:40266	aaa	33456	33458	7760	no	IES
KC405252.1:32507:40266	aaa	33460	33462	7760	no	IES
KC405252.1:32507:40266	aaaa	33464	33467	7760	no	IES
KC405252.1:32507:40266	aaaaa	33469	33473	7760	no	IES
KC405252.1:32507:40266	ttt	33480	33482	7760	no	IES
KC405252.1:32507:40266	aaaaaaaa	33483	33490	7760	no	IES
KC405252.1:32507:40266	aaa	33517	33519	7760	no	IES
KC405252.1:32507:40266	aaa	33526	33528	7760	no	IES
KC405252.1:32507:40266	tttt	33538	33541	7760	no	IES
KC405252.1:32507:40266	aaa	33546	33548	7760	no	IES
KC405252.1:32507:40266	aaaa	33554	33557	7760	no	IES
KC405252.1:32507:40266	aaaaaa	33560	33565	7760	no	IES
KC405252.1:32507:40266	tttt	33577	33580	7760	no	IES
KC405252.1:32507:40266	ttt	33587	33589	7760	no	IES
KC405252.1:32507:40266	aaaa	33597	33600	7760	no	IES
KC405252.1:32507:40266	aaaa	33605	33608	7760	no	IES
KC405252.1:32507:40266	aaaaaa	33615	33620	7760	no	IES
KC405252.1:32507:40266	ttt	33630	33632	7760	no	IES
KC405252.1:32507:40266	aaaa	33633	33636	7760	no	IES
KC405252.1:32507:40266	ttt	33637	33639	7760	no	IES
KC405252.1:32507:40266	aaa	33645	33647	7760	no	IES
KC405252.1:32507:40266	ttt	33656	33658	7760	no	IES
KC405252.1:32507:40266	tttt	33660	33663	7760	no	IES
KC405252.1:32507:40266	tttt	33669	33672	7760	no	IES
KC405252.1:32507:40266	ttt	33674	33676	7760	no	IES
KC405252.1:32507:40266	aaaa	33677	33680	7760	no	IES
KC405252.1:32507:40266	ttt	33684	33686	7760	no	IES
KC405252.1:32507:40266	tttt	33689	33692	7760	no	IES
KC405252.1:32507:40266	ttt	33699	33701	7760	no	IES
KC405252.1:32507:40266	tttt	33703	33706	7760	no	IES
KC405252.1:32507:40266	aaa	33707	33709	7760	no	IES
KC405252.1:32507:40266	aaa	33717	33719	7760	no	IES
KC405252.1:32507:40266	ttttttt	33720	33726	7760	no	IES
KC405252.1:32507:40266	aaaa	33735	33738	7760	no	IES
KC405252.1:32507:40266	aaa	33741	33743	7760	no	IES
KC405252.1:32507:40266	ttttt	33744	33748	7760	no	IES
KC405252.1:32507:40266	aaaaaaaa	33751	33758	7760	no	IES
KC405252.1:32507:40266	ttt	33759	33761	7760	no	IES
KC405252.1:32507:40266	tgtgtg	33761	33766	7760	no	IES
KC405252.1:32507:40266	aaaa	33767	33770	7760	no	IES
KC405252.1:32507:40266	ttt	33797	33799	7760	no	IES
KC405252.1:32507:40266	taatttaatttaatt	33810	33824	7760	no	IES
KC405252.1:32507:40266	ttt	33813	33815	7760	no	IES
KC405252.1:32507:40266	ttt	33818	33820	7760	no	IES
KC405252.1:32507:40266	aaa	33825	33827	7760	no	IES
KC405252.1:32507:40266	aaa	33830	33832	7760	no	IES
KC405252.1:32507:40266	ttt	33861	33863	7760	no	IES
KC405252.1:32507:40266	aaa	33874	33876	7760	no	IES
KC405252.1:32507:40266	aaa	33882	33884	7760	no	IES
KC405252.1:32507:40266	aaa	33901	33903	7760	no	IES
KC405252.1:32507:40266	ttt	33909	33911	7760	no	IES
KC405252.1:32507:40266	aaaaaa	33912	33917	7760	no	IES
KC405252.1:32507:40266	ttt	33918	33920	7760	no	IES
KC405252.1:32507:40266	aaa	33921	33923	7760	no	IES
KC405252.1:32507:40266	aaaa	33925	33928	7760	no	IES
KC405252.1:32507:40266	ttt	33929	33931	7760	no	IES
KC405252.1:32507:40266	aaaa	33932	33935	7760	no	IES
KC405252.1:32507:40266	aaaaaaa	33940	33946	7760	no	IES
KC405252.1:32507:40266	tatata	33949	33954	7760	no	IES
KC405252.1:32507:40266	aaa	33958	33960	7760	no	IES
KC405252.1:32507:40266	ttt	33965	33967	7760	no	IES
KC405252.1:32507:40266	aaaaaaaa	33983	33990	7760	no	IES
KC405252.1:32507:40266	aaaaaa	33996	34001	7760	no	IES
KC405252.1:32507:40266	ttt	34004	34006	7760	no	IES
KC405252.1:32507:40266	aaa	34011	34013	7760	no	IES
KC405252.1:32507:40266	ttt	34016	34018	7760	no	IES
KC405252.1:32507:40266	tttttt	34025	34030	7760	no	IES
KC405252.1:32507:40266	aaa	34038	34040	7760	no	IES
KC405252.1:32507:40266	aaa	34048	34050	7760	no	IES
KC405252.1:32507:40266	ttttt	34051	34055	7760	no	IES
KC405252.1:32507:40266	aaa	34060	34062	7760	no	IES
KC405252.1:32507:40266	ttt	34065	34067	7760	no	IES
KC405252.1:32507:40266	ttttt	34074	34078	7760	no	IES
KC405252.1:32507:40266	ttttttttttt	34090	34100	7760	no	IES
KC405252.1:32507:40266	tttt	34107	34110	7760	no	IES
KC405252.1:32507:40266	aaaaaaa	34118	34124	7760	no	IES
KC405252.1:32507:40266	aaa	34141	34143	7760	no	IES
KC405252.1:32507:40266	aaaaa	34154	34158	7760	no	IES
KC405252.1:32507:40266	ttt	34159	34161	7760	no	IES
KC405252.1:32507:40266	aaa	34162	34164	7760	no	IES
KC405252.1:32507:40266	ttt	34165	34167	7760	no	IES
KC405252.1:32507:40266	aaaaaa	34175	34180	7760	no	IES
KC405252.1:32507:40266	aaa	34187	34189	7760	no	IES
KC405252.1:32507:40266	ttt	34192	34194	7760	no	IES
KC405252.1:32507:40266	aaa	34199	34201	7760	no	IES
KC405252.1:32507:40266	ttttt	34204	34208	7760	no	IES
KC405252.1:32507:40266	ttt	34211	34213	7760	no	IES
KC405252.1:32507:40266	ttttttt	34215	34221	7760	no	IES
KC405252.1:32507:40266	aaa	34237	34239	7760	no	IES
KC405252.1:32507:40266	ttt	34244	34246	7760	no	IES
KC405252.1:32507:40266	aaaa	34248	34251	7760	no	IES
KC405252.1:32507:40266	ttttttt	34254	34260	7760	no	IES
KC405252.1:32507:40266	ttt	34262	34264	7760	no	IES
KC405252.1:32507:40266	tttt	34266	34269	7760	no	IES
KC405252.1:32507:40266	ttt	34277	34279	7760	no	IES
KC405252.1:32507:40266	aaa	34290	34292	7760	no	IES
KC405252.1:32507:40266	ttt	34298	34300	7760	no	IES
KC405252.1:32507:40266	ttt	34321	34323	7760	no	IES
KC405252.1:32507:40266	aaa	34334	34336	7760	no	IES
KC405252.1:32507:40266	tttt	34340	34343	7760	no	IES
KC405252.1:32507:40266	aaaa	34347	34350	7760	no	IES
KC405252.1:32507:40266	aaa	34379	34381	7760	no	IES
KC405252.1:32507:40266	aaa	34383	34385	7760	no	IES
KC405252.1:32507:40266	atatat	34393	34398	7760	no	IES
KC405252.1:32507:40266	aaa	34420	34422	7760	no	IES
KC405252.1:32507:40266	ttttt	34427	34431	7760	no	IES
KC405252.1:32507:40266	ttttt	34436	34440	7760	no	IES
KC405252.1:32507:40266	ttt	34457	34459	7760	no	IES
KC405252.1:32507:40266	aaa	34461	34463	7760	no	IES
KC405252.1:32507:40266	ttttt	34469	34473	7760	no	IES
KC405252.1:32507:40266	ttt	34484	34486	7760	no	IES
KC405252.1:32507:40266	aaaa	34499	34502	7760	no	IES
KC405252.1:32507:40266	aaaaa	34512	34516	7760	no	IES
KC405252.1:32507:40266	ttttt	34520	34524	7760	no	IES
KC405252.1:32507:40266	aaa	34531	34533	7760	no	IES
KC405252.1:32507:40266	aaa	34535	34537	7760	no	IES
KC405252.1:32507:40266	ttt	34540	34542	7760	no	IES
KC405252.1:32507:40266	ttt	34564	34566	7760	no	IES
KC405252.1:32507:40266	ttt	34577	34579	7760	no	IES
KC405252.1:32507:40266	ttt	34581	34583	7760	no	IES
KC405252.1:32507:40266	tttttttttttt	34615	34626	7760	no	IES
KC405252.1:32507:40266	aaa	34646	34648	7760	no	IES
KC405252.1:32507:40266	aaa	34650	34652	7760	no	IES
KC405252.1:32507:40266	aaaa	34657	34660	7760	no	IES
KC405252.1:32507:40266	aaaaaa	34662	34667	7760	no	IES
KC405252.1:32507:40266	aaa	34673	34675	7760	no	IES
KC405252.1:32507:40266	ttt	34679	34681	7760	no	IES
KC405252.1:32507:40266	aaaa	34682	34685	7760	no	IES
KC405252.1:32507:40266	aaaaaa	34690	34695	7760	no	IES
KC405252.1:32507:40266	aaaa	34697	34700	7760	no	IES
KC405252.1:32507:40266	aaa	34712	34714	7760	no	IES
KC405252.1:32507:40266	ttttt	34715	34719	7760	no	IES
KC405252.1:32507:40266	aaa	34720	34722	7760	no	IES
KC405252.1:32507:40266	ttt	34728	34730	7760	no	IES
KC405252.1:32507:40266	ttt	34732	34734	7760	no	IES
KC405252.1:32507:40266	atatat	34736	34741	7760	no	IES
KC405252.1:32507:40266	ttt	34741	34743	7760	no	IES
KC405252.1:32507:40266	aaa	34766	34768	7760	no	IES
KC405252.1:32507:40266	ttt	34771	34773	7760	no	IES
KC405252.1:32507:40266	aaaaaaa	34778	34784	7760	no	IES
KC405252.1:32507:40266	atatat	34794	34799	7760	no	IES
KC405252.1:32507:40266	tttttttttt	34817	34826	7760	no	IES
KC405252.1:32507:40266	aaa	34827	34829	7760	no	IES
KC405252.1:32507:40266	tttt	34836	34839	7760	no	IES
KC405252.1:32507:40266	aaaaaa	34843	34848	7760	no	IES
KC405252.1:32507:40266	tttttt	34852	34857	7760	no	IES
KC405252.1:32507:40266	aaaaaaa	34858	34864	7760	no	IES
KC405252.1:32507:40266	tttt	34877	34880	7760	no	IES
KC405252.1:32507:40266	ttttttt	34883	34889	7760	no	IES
KC405252.1:32507:40266	aaaaa	34892	34896	7760	no	IES
KC405252.1:32507:40266	ttt	34899	34901	7760	no	IES
KC405252.1:32507:40266	ttttt	34903	34907	7760	no	IES
KC405252.1:32507:40266	aaa	34919	34921	7760	no	IES
KC405252.1:32507:40266	tttt	34922	34925	7760	no	IES
KC405252.1:32507:40266	aaaaa	34931	34935	7760	no	IES
KC405252.1:32507:40266	ttt	34936	34938	7760	no	IES
KC405252.1:32507:40266	aaa	34940	34942	7760	no	IES
KC405252.1:32507:40266	aaaaaa	34946	34951	7760	no	IES
KC405252.1:32507:40266	aaa	34955	34957	7760	no	IES
KC405252.1:32507:40266	aaaaa	34959	34963	7760	no	IES
KC405252.1:32507:40266	tttt	34965	34968	7760	no	IES
KC405252.1:32507:40266	aaa	34986	34988	7760	no	IES
KC405252.1:32507:40266	aaa	35004	35006	7760	no	IES
KC405252.1:32507:40266	ttt	35009	35011	7760	no	IES
KC405252.1:32507:40266	ttttt	35014	35018	7760	no	IES
KC405252.1:32507:40266	ttt	35030	35032	7760	no	IES
KC405252.1:32507:40266	ttt	35034	35036	7760	no	IES
KC405252.1:32507:40266	ttt	35038	35040	7760	no	IES
KC405252.1:32507:40266	ttttt	35042	35046	7760	no	IES
KC405252.1:32507:40266	aaaaaa	35048	35053	7760	no	IES
KC405252.1:32507:40266	aaaaa	35057	35061	7760	no	IES
KC405252.1:32507:40266	aaa	35063	35065	7760	no	IES
KC405252.1:32507:40266	ttt	35066	35068	7760	no	IES
KC405252.1:32507:40266	aaaaaaa	35078	35084	7760	no	IES
KC405252.1:32507:40266	ttttt	35087	35091	7760	no	IES
KC405252.1:32507:40266	aaa	35098	35100	7760	no	IES
KC405252.1:32507:40266	aaaaaa	35105	35110	7760	no	IES
KC405252.1:32507:40266	tttt	35112	35115	7760	no	IES
KC405252.1:32507:40266	tttttt	35119	35124	7760	no	IES
KC405252.1:32507:40266	ttttttt	35131	35137	7760	no	IES
KC405252.1:32507:40266	aaa	35138	35140	7760	no	IES
KC405252.1:32507:40266	ttt	35143	35145	7760	no	IES
KC405252.1:32507:40266	aaaa	35147	35150	7760	no	IES
KC405252.1:32507:40266	ttt	35155	35157	7760	no	IES
KC405252.1:32507:40266	aaa	35158	35160	7760	no	IES
KC405252.1:32507:40266	aaa	35163	35165	7760	no	IES
KC405252.1:32507:40266	aaaa	35167	35170	7760	no	IES
KC405252.1:32507:40266	aaaaaaaaa	35176	35184	7760	no	IES
KC405252.1:32507:40266	ttt	35185	35187	7760	no	IES
KC405252.1:32507:40266	aaaa	35198	35201	7760	no	IES
KC405252.1:32507:40266	ttttt	35205	35209	7760	no	IES
KC405252.1:32507:40266	ttt	35219	35221	7760	no	IES
KC405252.1:32507:40266	tatatata	35226	35233	7760	no	IES
KC405252.1:32507:40266	tttt	35250	35253	7760	no	IES
KC405252.1:32507:40266	aaaa	35286	35289	7760	no	IES
KC405252.1:32507:40266	ttt	35295	35297	7760	no	IES
KC405252.1:32507:40266	ttt	35301	35303	7760	no	IES
KC405252.1:32507:40266	aaa	35309	35311	7760	no	IES
KC405252.1:32507:40266	aaa	35314	35316	7760	no	IES
KC405252.1:32507:40266	ttt	35317	35319	7760	no	IES
KC405252.1:32507:40266	tttttt	35322	35327	7760	no	IES
KC405252.1:32507:40266	ttt	35330	35332	7760	no	IES
KC405252.1:32507:40266	ttt	35344	35346	7760	no	IES
KC405252.1:32507:40266	ttttt	35351	35355	7760	no	IES
KC405252.1:32507:40266	ggg	35358	35360	7760	no	IES
KC405252.1:32507:40266	aaa	35361	35363	7760	no	IES
KC405252.1:32507:40266	ttt	35367	35369	7760	no	IES
KC405252.1:32507:40266	ttttt	35372	35376	7760	no	IES
KC405252.1:32507:40266	aaa	35381	35383	7760	no	IES
KC405252.1:32507:40266	tttt	35386	35389	7760	no	IES
KC405252.1:32507:40266	aaa	35391	35393	7760	no	IES
KC405252.1:32507:40266	ttt	35394	35396	7760	no	IES
KC405252.1:32507:40266	aaaa	35402	35405	7760	no	IES
KC405252.1:32507:40266	aaa	35413	35415	7760	no	IES
KC405252.1:32507:40266	ttt	35420	35422	7760	no	IES
KC405252.1:32507:40266	ttt	35424	35426	7760	no	IES
KC405252.1:32507:40266	ttt	35428	35430	7760	no	IES
KC405252.1:32507:40266	ttt	35440	35442	7760	no	IES
KC405252.1:32507:40266	tttt	35449	35452	7760	no	IES
KC405252.1:32507:40266	ttt	35460	35462	7760	no	IES
KC405252.1:32507:40266	ttt	35473	35475	7760	no	IES
KC405252.1:32507:40266	aaa	35492	35494	7760	no	IES
KC405252.1:32507:40266	aaa	35502	35504	7760	no	IES
KC405252.1:32507:40266	ttt	35505	35507	7760	no	IES
KC405252.1:32507:40266	aaa	35509	35511	7760	no	IES
KC405252.1:32507:40266	aaaa	35514	35517	7760	no	IES
KC405252.1:32507:40266	aaa	35519	35521	7760	no	IES
KC405252.1:32507:40266	tttt	35522	35525	7760	no	IES
KC405252.1:32507:40266	aaaa	35527	35530	7760	no	IES
KC405252.1:32507:40266	ttttt	35544	35548	7760	no	IES
KC405252.1:32507:40266	aaaaaa	35553	35558	7760	no	IES
KC405252.1:32507:40266	aaa	35564	35566	7760	no	IES
KC405252.1:32507:40266	tttt	35569	35572	7760	no	IES
KC405252.1:32507:40266	aaaa	35574	35577	7760	no	IES
KC405252.1:32507:40266	aaaa	35579	35582	7760	no	IES
KC405252.1:32507:40266	tttttttttt	35587	35596	7760	no	IES
KC405252.1:32507:40266	aaa	35606	35608	7760	no	IES
KC405252.1:32507:40266	ttt	35609	35611	7760	no	IES
KC405252.1:32507:40266	tttt	35613	35616	7760	no	IES
KC405252.1:32507:40266	aaa	35621	35623	7760	no	IES
KC405252.1:32507:40266	aaa	35625	35627	7760	no	IES
KC405252.1:32507:40266	aaaa	35654	35657	7760	no	IES
KC405252.1:32507:40266	aaaaa	35660	35664	7760	no	IES
KC405252.1:32507:40266	ttt	35669	35671	7760	no	IES
KC405252.1:32507:40266	aaaaa	35681	35685	7760	no	IES
KC405252.1:32507:40266	ttttttt	35688	35694	7760	no	IES
KC405252.1:32507:40266	aaaaa	35701	35705	7760	no	IES
KC405252.1:32507:40266	aaaaa	35710	35714	7760	no	IES
KC405252.1:32507:40266	ttt	35728	35730	7760	no	IES
KC405252.1:32507:40266	aaaaa	35740	35744	7760	no	IES
KC405252.1:32507:40266	aaa	35753	35755	7760	no	IES
KC405252.1:32507:40266	ttt	35758	35760	7760	no	IES
KC405252.1:32507:40266	aaa	35761	35763	7760	no	IES
KC405252.1:32507:40266	aaa	35769	35771	7760	no	IES
KC405252.1:32507:40266	aaaaa	35774	35778	7760	no	IES
KC405252.1:32507:40266	aaa	35784	35786	7760	no	IES
KC405252.1:32507:40266	aaa	35790	35792	7760	no	IES
KC405252.1:32507:40266	aaa	35795	35797	7760	no	IES
KC405252.1:32507:40266	ttt	35798	35800	7760	no	IES
KC405252.1:32507:40266	aaaaaa	35801	35806	7760	no	IES
KC405252.1:32507:40266	atatat	35809	35814	7760	no	IES
KC405252.1:32507:40266	aaaaaaa	35821	35827	7760	no	IES
KC405252.1:32507:40266	aaa	35829	35831	7760	no	IES
KC405252.1:32507:40266	aaa	35836	35838	7760	no	IES
KC405252.1:32507:40266	aaa	35840	35842	7760	no	IES
KC405252.1:32507:40266	taataataa	35848	35856	7760	no	IES
KC405252.1:32507:40266	aaa	35855	35857	7760	no	IES
KC405252.1:32507:40266	ttt	35863	35865	7760	no	IES
KC405252.1:32507:40266	aaa	35874	35876	7760	no	IES
KC405252.1:32507:40266	tttt	35877	35880	7760	no	IES
KC405252.1:32507:40266	aaaaaa	35883	35888	7760	no	IES
KC405252.1:32507:40266	aaaa	35898	35901	7760	no	IES
KC405252.1:32507:40266	attaattaatta	35910	35921	7760	no	IES
KC405252.1:32507:40266	aaa	35932	35934	7760	no	IES
KC405252.1:32507:40266	aaaaa	35943	35947	7760	no	IES
KC405252.1:32507:40266	ttt	35948	35950	7760	no	IES
KC405252.1:32507:40266	tttttt	35955	35960	7760	no	IES
KC405252.1:32507:40266	aaaa	35962	35965	7760	no	IES
KC405252.1:32507:40266	aaaa	35969	35972	7760	no	IES
KC405252.1:32507:40266	aaaaaaaa	35979	35986	7760	no	IES
KC405252.1:32507:40266	tttt	35989	35992	7760	no	IES
KC405252.1:32507:40266	aaaa	35993	35996	7760	no	IES
KC405252.1:32507:40266	aaa	36002	36004	7760	no	IES
KC405252.1:32507:40266	ttt	36005	36007	7760	no	IES
KC405252.1:32507:40266	tttttt	36011	36016	7760	no	IES
KC405252.1:32507:40266	aaaaa	36017	36021	7760	no	IES
KC405252.1:32507:40266	ttt	36028	36030	7760	no	IES
KC405252.1:32507:40266	aaaa	36038	36041	7760	no	IES
KC405252.1:32507:40266	aaaa	36049	36052	7760	no	IES
KC405252.1:32507:40266	ttt	36053	36055	7760	no	IES
KC405252.1:32507:40266	ttt	36065	36067	7760	no	IES
KC405252.1:32507:40266	aaaa	36071	36074	7760	no	IES
KC405252.1:32507:40266	ttt	36077	36079	7760	no	IES
KC405252.1:32507:40266	aaaaa	36099	36103	7760	no	IES
KC405252.1:32507:40266	ttt	36105	36107	7760	no	IES
KC405252.1:32507:40266	aaaa	36130	36133	7760	no	IES
KC405252.1:32507:40266	ttttt	36136	36140	7760	no	IES
KC405252.1:32507:40266	tttt	36149	36152	7760	no	IES
KC405252.1:32507:40266	ttt	36161	36163	7760	no	IES
KC405252.1:32507:40266	tttt	36165	36168	7760	no	IES
KC405252.1:32507:40266	ttt	36171	36173	7760	no	IES
KC405252.1:32507:40266	aaaa	36176	36179	7760	no	IES
KC405252.1:32507:40266	tttt	36180	36183	7760	no	IES
KC405252.1:32507:40266	aaaa	36185	36188	7760	no	IES
KC405252.1:32507:40266	aaataaataaat	36186	36197	7760	no	IES
KC405252.1:32507:40266	aaa	36190	36192	7760	no	IES
KC405252.1:32507:40266	aaa	36194	36196	7760	no	IES
KC405252.1:32507:40266	aaaa	36198	36201	7760	no	IES
KC405252.1:32507:40266	aaaaa	36203	36207	7760	no	IES
KC405252.1:32507:40266	aaa	36221	36223	7760	no	IES
KC405252.1:32507:40266	aaa	36239	36241	7760	no	IES
KC405252.1:32507:40266	ttt	36253	36255	7760	no	IES
KC405252.1:32507:40266	tttt	36264	36267	7760	no	IES
KC405252.1:32507:40266	aaaaaaa	36268	36274	7760	no	IES
KC405252.1:32507:40266	aaaaa	36276	36280	7760	no	IES
KC405252.1:32507:40266	aaa	36287	36289	7760	no	IES
KC405252.1:32507:40266	aaaaa	36291	36295	7760	no	IES
KC405252.1:32507:40266	aaa	36309	36311	7760	no	IES
KC405252.1:32507:40266	aaaaaaa	36313	36319	7760	no	IES
KC405252.1:32507:40266	tttt	36328	36331	7760	no	IES
KC405252.1:32507:40266	aaa	36354	36356	7760	no	IES
KC405252.1:32507:40266	aaaa	36358	36361	7760	no	IES
KC405252.1:32507:40266	tatata	36379	36384	7760	no	IES
KC405252.1:32507:40266	aaaa	36394	36397	7760	no	IES
KC405252.1:32507:40266	ttt	36410	36412	7760	no	IES
KC405252.1:32507:40266	aaaa	36417	36420	7760	no	IES
KC405252.1:32507:40266	aaa	36423	36425	7760	no	IES
KC405252.1:32507:40266	aaa	36428	36430	7760	no	IES
KC405252.1:32507:40266	aaa	36432	36434	7760	no	IES
KC405252.1:32507:40266	aaa	36448	36450	7760	no	IES
KC405252.1:32507:40266	ttttt	36470	36474	7760	no	IES
KC405252.1:32507:40266	tttttttt	36480	36487	7760	no	IES
KC405252.1:32507:40266	ttt	36490	36492	7760	no	IES
KC405252.1:32507:40266	tttt	36495	36498	7760	no	IES
KC405252.1:32507:40266	aaa	36504	36506	7760	no	IES
KC405252.1:32507:40266	ttt	36514	36516	7760	no	IES
KC405252.1:32507:40266	aaa	36533	36535	7760	no	IES
KC405252.1:32507:40266	ttt	36537	36539	7760	no	IES
KC405252.1:32507:40266	ttt	36545	36547	7760	no	IES
KC405252.1:32507:40266	ttt	36566	36568	7760	no	IES
KC405252.1:32507:40266	tttt	36570	36573	7760	no	IES
KC405252.1:32507:40266	ttt	36578	36580	7760	no	IES
KC405252.1:32507:40266	ttt	36584	36586	7760	no	IES
KC405252.1:32507:40266	ttttttt	36588	36594	7760	no	IES
KC405252.1:32507:40266	aaa	36599	36601	7760	no	IES
KC405252.1:32507:40266	tttt	36602	36605	7760	no	IES
KC405252.1:32507:40266	ttt	36614	36616	7760	no	IES
KC405252.1:32507:40266	ttt	36627	36629	7760	no	IES
KC405252.1:32507:40266	aaa	36630	36632	7760	no	IES
KC405252.1:32507:40266	aaaaaaaa	36634	36641	7760	no	IES
KC405252.1:32507:40266	aaaa	36650	36653	7760	no	IES
KC405252.1:32507:40266	aaaa	36655	36658	7760	no	IES
KC405252.1:32507:40266	ttt	36660	36662	7760	no	IES
KC405252.1:32507:40266	aaa	36663	36665	7760	no	IES
KC405252.1:32507:40266	ttttt	36666	36670	7760	no	IES
KC405252.1:32507:40266	aaaa	36674	36677	7760	no	IES
KC405252.1:32507:40266	aaa	36683	36685	7760	no	IES
KC405252.1:32507:40266	aaa	36688	36690	7760	no	IES
KC405252.1:32507:40266	aaaaaa	36692	36697	7760	no	IES
KC405252.1:32507:40266	aaaaa	36700	36704	7760	no	IES
KC405252.1:32507:40266	aaaa	36707	36710	7760	no	IES
KC405252.1:32507:40266	tttt	36715	36718	7760	no	IES
KC405252.1:32507:40266	tttt	36720	36723	7760	no	IES
KC405252.1:32507:40266	ttt	36725	36727	7760	no	IES
KC405252.1:32507:40266	aaaaa	36728	36732	7760	no	IES
KC405252.1:32507:40266	ttt	36733	36735	7760	no	IES
KC405252.1:32507:40266	aaaa	36738	36741	7760	no	IES
KC405252.1:32507:40266	tttt	36742	36745	7760	no	IES
KC405252.1:32507:40266	ttt	36748	36750	7760	no	IES
KC405252.1:32507:40266	aaaa	36754	36757	7760	no	IES
KC405252.1:32507:40266	aaaaa	36759	36763	7760	no	IES
KC405252.1:32507:40266	ttttt	36766	36770	7760	no	IES
KC405252.1:32507:40266	aaa	36772	36774	7760	no	IES
KC405252.1:32507:40266	ttt	36775	36777	7760	no	IES
KC405252.1:32507:40266	aaa	36785	36787	7760	no	IES
KC405252.1:32507:40266	tttt	36788	36791	7760	no	MTA6_region_specific_to_mating_type_VI
KC405252.1:32507:40266	ttt	36806	36808	7760	no	MTA6_region_specific_to_mating_type_VI
KC405252.1:32507:40266	ggggg	36817	36821	7760	no	MTA6_region_specific_to_mating_type_VI
KC405252.1:32507:40266	tttt	36822	36825	7760	no	MTA6_region_specific_to_mating_type_VI
KC405252.1:32507:40266	aaaaaaa	36826	36832	7760	no	MTA6_region_specific_to_mating_type_VI
KC405252.1:32507:40266	ttttt	36836	36840	7760	no	MTA6_region_specific_to_mating_type_VI
KC405252.1:32507:40266	taactaactaac	36840	36851	7760	no	MTA6_region_specific_to_mating_type_VI
KC405252.1:32507:40266	ttt	36856	36858	7760	no	MTA6_region_specific_to_mating_type_VI
KC405252.1:32507:40266	aaaaaaaa	36866	36873	7760	no	MTA6_region_specific_to_mating_type_VI
KC405252.1:32507:40266	ttt	36876	36878	7760	no	MTA6_region_specific_to_mating_type_VI
KC405252.1:32507:40266	ttt	36886	36888	7760	no	MTA6_region_specific_to_mating_type_VI
KC405252.1:32507:40266	aaa	36892	36894	7760	no	MTA6_region_specific_to_mating_type_VI
KC405252.1:32507:40266	atatat	36894	36899	7760	no	MTA6_region_specific_to_mating_type_VI
KC405252.1:32507:40266	ttttt	36905	36909	7760	no	MTA6_region_specific_to_mating_type_VI
KC405252.1:32507:40266	aaa	36919	36921	7760	no	MTA6_region_specific_to_mating_type_VI
KC405252.1:32507:40266	tttttt	36925	36930	7760	no	MTA6_region_specific_to_mating_type_VI
KC405252.1:32507:40266	aaaaaa	36935	36940	7760	no	MTA6_region_specific_to_mating_type_VI
KC405252.1:32507:40266	aataataat	36939	36947	7760	no	MTA6_region_specific_to_mating_type_VI
KC405252.1:32507:40266	ttt	36947	36949	7760	no	MTA6_region_specific_to_mating_type_VI
KC405252.1:32507:40266	aaa	36952	36954	7760	no	MTA6_region_specific_to_mating_type_VI
KC405252.1:32507:40266	aaa	36981	36983	7760	no	MTA6_region_specific_to_mating_type_VI
KC405252.1:32507:40266	aaaaaa	36987	36992	7760	no	MTA6_region_specific_to_mating_type_VI
KC405252.1:32507:40266	aaa	36994	36996	7760	no	MTA6_region_specific_to_mating_type_VI
KC405252.1:32507:40266	aaaa	37006	37009	7760	no	MTA6_region_specific_to_mating_type_VI
KC405252.1:32507:40266	aaaaaa	37011	37016	7760	no	MTA6_region_specific_to_mating_type_VI
KC405252.1:32507:40266	ttt	37022	37024	7760	no	MTA6_region_specific_to_mating_type_VI
KC405252.1:32507:40266	attattatt	37026	37034	7760	no	MTA6_region_specific_to_mating_type_VI
KC405252.1:32507:40266	aaa	37037	37039	7760	no	MTA6_region_specific_to_mating_type_VI
KC405252.1:32507:40266	ttt	37044	37046	7760	no	MTA6_region_specific_to_mating_type_VI
KC405252.1:32507:40266	tttt	37049	37052	7760	no	MTA6_region_specific_to_mating_type_VI
KC405252.1:32507:40266	aaaa	37099	37102	7760	no	MTA6_region_specific_to_mating_type_VI
KC405252.1:32507:40266	ttt	37104	37106	7760	no	MTA6_region_specific_to_mating_type_VI
KC405252.1:32507:40266	ggg	37119	37121	7760	no	MTA6_region_specific_to_mating_type_VI
KC405252.1:32507:40266	aaa	37122	37124	7760	no	MTA6_region_specific_to_mating_type_VI
KC405252.1:32507:40266	ttt	37139	37141	7760	no	MTA6_region_specific_to_mating_type_VI
KC405252.1:32507:40266	tttt	37143	37146	7760	no	MTA6_region_specific_to_mating_type_VI
KC405252.1:32507:40266	ggg	37147	37149	7760	no	MTA6_region_specific_to_mating_type_VI
KC405252.1:32507:40266	aaa	37154	37156	7760	no	MTA6_region_specific_to_mating_type_VI
KC405252.1:32507:40266	ttt	37161	37163	7760	no	MTA6_region_specific_to_mating_type_VI
KC405252.1:32507:40266	ttt	37165	37167	7760	no	MTA6_region_specific_to_mating_type_VI
KC405252.1:32507:40266	aaaaaaa	37171	37177	7760	no	MTA6_region_specific_to_mating_type_VI
KC405252.1:32507:40266	ttt	37211	37213	7760	no	MTA6_region_specific_to_mating_type_VI
KC405252.1:32507:40266	aaa	37221	37223	7760	no	MTA6_region_specific_to_mating_type_VI
KC405252.1:32507:40266	aaaa	37239	37242	7760	no	MTA6_region_specific_to_mating_type_VI
KC405252.1:32507:40266	aaaa	37249	37252	7760	no	MTA6_region_specific_to_mating_type_VI
KC405252.1:32507:40266	tttt	37253	37256	7760	no	MTA6_region_specific_to_mating_type_VI
KC405252.1:32507:40266	aaa	37265	37267	7760	no	MTA6_region_specific_to_mating_type_VI
KC405252.1:32507:40266	aaaa	37274	37277	7760	no	MTA6_region_specific_to_mating_type_VI
KC405252.1:32507:40266	tttt	37293	37296	7760	no	MTA6_region_specific_to_mating_type_VI
KC405252.1:32507:40266	ttt	37301	37303	7760	no	MTA6_region_specific_to_mating_type_VI
KC405252.1:32507:40266	tttt	37313	37316	7760	no	MTA6_region_specific_to_mating_type_VI
KC405252.1:32507:40266	aaaaa	37319	37323	7760	no	MTA6_region_specific_to_mating_type_VI
KC405252.1:32507:40266	ttt	37328	37330	7760	no	MTA6_region_specific_to_mating_type_VI
KC405252.1:32507:40266	ttt	37342	37344	7760	no	MTA6_region_specific_to_mating_type_VI
KC405252.1:32507:40266	aaa	37350	37352	7760	no	MTA6_region_specific_to_mating_type_VI
KC405252.1:32507:40266	ctactactacta	37365	37376	7760	no	MTA6_region_specific_to_mating_type_VI
KC405252.1:32507:40266	aaa	37383	37385	7760	no	MTA6_region_specific_to_mating_type_VI
KC405252.1:32507:40266	ttttt	37398	37402	7760	no	MTA6_region_specific_to_mating_type_VI
KC405252.1:32507:40266	ttt	37408	37410	7760	no	MTA6_region_specific_to_mating_type_VI
KC405252.1:32507:40266	ttt	37422	37424	7760	no	MTA6_region_specific_to_mating_type_VI
KC405252.1:32507:40266	aaaa	37433	37436	7760	no	MTA6_region_specific_to_mating_type_VI
KC405252.1:32507:40266	aaa	37439	37441	7760	no	MTA6_region_specific_to_mating_type_VI
KC405252.1:32507:40266	aaaa	37443	37446	7760	no	MTA6_region_specific_to_mating_type_VI
KC405252.1:32507:40266	ttt	37452	37454	7760	no	MTA6_region_specific_to_mating_type_VI
KC405252.1:32507:40266	aaa	37483	37485	7760	no	MTA6_region_specific_to_mating_type_VI
KC405252.1:32507:40266	ttt	37486	37488	7760	no	MTA6_region_specific_to_mating_type_VI
KC405252.1:32507:40266	aaa	37489	37491	7760	no	MTA6_region_specific_to_mating_type_VI
KC405252.1:32507:40266	tttt	37501	37504	7760	no	MTA6_region_specific_to_mating_type_VI
KC405252.1:32507:40266	ccc	37513	37515	7760	no	MTA6_region_specific_to_mating_type_VI
KC405252.1:32507:40266	ttt	37517	37519	7760	no	MTA6_region_specific_to_mating_type_VI
KC405252.1:32507:40266	aaa	37532	37534	7760	no	MTA6_region_specific_to_mating_type_VI
KC405252.1:32507:40266	aaaa	37536	37539	7760	no	MTA6_region_specific_to_mating_type_VI
KC405252.1:32507:40266	aaa	37575	37577	7760	no	MTA6_region_specific_to_mating_type_VI
KC405252.1:32507:40266	aaa	37592	37594	7760	no	MTA6_region_specific_to_mating_type_VI
KC405252.1:32507:40266	ttt	37597	37599	7760	no	MTA6_region_specific_to_mating_type_VI
KC405252.1:32507:40266	ccc	37613	37615	7760	no	MTA6_region_specific_to_mating_type_VI
KC405252.1:32507:40266	aaa	37618	37620	7760	no	MTA6_region_specific_to_mating_type_VI
KC405252.1:32507:40266	atatat	37620	37625	7760	no	MTA6_region_specific_to_mating_type_VI
KC405252.1:32507:40266	ggg	37627	37629	7760	no	MTA6_region_specific_to_mating_type_VI
KC405252.1:32507:40266	aaaa	37634	37637	7760	no	MTA6_region_specific_to_mating_type_VI
KC405252.1:32507:40266	aaaa	37647	37650	7760	no	MTA6_region_specific_to_mating_type_VI
KC405252.1:32507:40266	aaa	37693	37695	7760	no	MTA6_region_specific_to_mating_type_VI
KC405252.1:32507:40266	aaa	37702	37704	7760	no	MTA6_region_specific_to_mating_type_VI
KC405252.1:32507:40266	aaa	37717	37719	7760	no	MTA6_region_specific_to_mating_type_VI
KC405252.1:32507:40266	ttt	37720	37722	7760	no	MTA6_region_specific_to_mating_type_VI
KC405252.1:32507:40266	aaa	37756	37758	7760	no	MTA6_region_specific_to_mating_type_VI
KC405252.1:32507:40266	tattattat	37772	37780	7760	no	MTA6_region_specific_to_mating_type_VI
KC405252.1:32507:40266	ttt	37780	37782	7760	no	MTA6_region_specific_to_mating_type_VI
KC405252.1:32507:40266	aaa	37783	37785	7760	no	MTA6_region_specific_to_mating_type_VI
KC405252.1:32507:40266	aaa	37789	37791	7760	no	MTA6_region_specific_to_mating_type_VI
KC405252.1:32507:40266	aaaaaaa	37800	37806	7760	no	MTA6_region_specific_to_mating_type_VI
KC405252.1:32507:40266	ttt	37827	37829	7760	no	MTA6_region_specific_to_mating_type_VI
KC405252.1:32507:40266	ttt	37831	37833	7760	no	MTA6_region_specific_to_mating_type_VI
KC405252.1:32507:40266	ttt	37840	37842	7760	no	MTA6_region_specific_to_mating_type_VI
KC405252.1:32507:40266	ttt	37846	37848	7760	no	MTA6_region_specific_to_mating_type_VI
KC405252.1:32507:40266	aaaaa	37854	37858	7760	no	MTA6_region_specific_to_mating_type_VI
KC405252.1:32507:40266	ttttt	37859	37863	7760	no	MTA6_region_specific_to_mating_type_VI
KC405252.1:32507:40266	aaa	37885	37887	7760	no	MTA6_region_specific_to_mating_type_VI
KC405252.1:32507:40266	ttttt	37895	37899	7760	no	MTA6_region_specific_to_mating_type_VI
KC405252.1:32507:40266	tttt	37903	37906	7760	no	MTA6_region_specific_to_mating_type_VI
KC405252.1:32507:40266	aaa	37907	37909	7760	no	MTA6_region_specific_to_mating_type_VI
KC405252.1:32507:40266	ttattatta	37936	37944	7760	no	MTA6_region_specific_to_mating_type_VI
KC405252.1:32507:40266	ttgttgttg	37945	37953	7760	no	MTA6_region_specific_to_mating_type_VI
KC405252.1:32507:40266	ttt	37954	37956	7760	no	MTA6_region_specific_to_mating_type_VI
KC405252.1:32507:40266	aaa	37975	37977	7760	no	MTA6_region_specific_to_mating_type_VI
KC405252.1:32507:40266	aaa	37981	37983	7760	no	MTA6_region_specific_to_mating_type_VI
KC405252.1:32507:40266	aaa	37988	37990	7760	no	MTA6_region_specific_to_mating_type_VI
KC405252.1:32507:40266	tttt	38008	38011	7760	no	MTA6_region_specific_to_mating_type_VI
KC405252.1:32507:40266	aaa	38039	38041	7760	no	MTA6_region_specific_to_mating_type_VI
KC405252.1:32507:40266	ttt	38047	38049	7760	no	MTA6_region_specific_to_mating_type_VI
KC405252.1:32507:40266	ttt	38071	38073	7760	no	MTA6_region_specific_to_mating_type_VI
KC405252.1:32507:40266	aaaaa	38085	38089	7760	no	MTA6_region_specific_to_mating_type_VI
KC405252.1:32507:40266	aaa	38094	38096	7760	no	MTA6_region_specific_to_mating_type_VI
KC405252.1:32507:40266	tttt	38104	38107	7760	no	MTA6_region_specific_to_mating_type_VI
KC405252.1:32507:40266	aaaa	38111	38114	7760	no	MTA6_region_specific_to_mating_type_VI
KC405252.1:32507:40266	aaa	38137	38139	7760	no	MTA6_region_specific_to_mating_type_VI
KC405252.1:32507:40266	aaa	38169	38171	7760	no	MTA6_region_specific_to_mating_type_VI
KC405252.1:32507:40266	tttt	38172	38175	7760	no	MTA6_region_specific_to_mating_type_VI
KC405252.1:32507:40266	aaaa	38176	38179	7760	no	MTA6_region_specific_to_mating_type_VI
KC405252.1:32507:40266	aaa	38185	38187	7760	no	MTA6_region_specific_to_mating_type_VI
KC405252.1:32507:40266	aaaaa	38189	38193	7760	no	MTA6_region_specific_to_mating_type_VI
KC405252.1:32507:40266	tttt	38221	38224	7760	no	MTA6_region_specific_to_mating_type_VI
KC405252.1:32507:40266	aaa	38228	38230	7760	no	MTA6_region_specific_to_mating_type_VI
KC405252.1:32507:40266	aaa	38236	38238	7760	no	MTA6_region_specific_to_mating_type_VI
KC405252.1:32507:40266	aaa	38245	38247	7760	no	MTA6_region_specific_to_mating_type_VI
KC405252.1:32507:40266	ttt	38252	38254	7760	no	MTA6_region_specific_to_mating_type_VI
KC405252.1:32507:40266	ttt	38266	38268	7760	no	MTA6_region_specific_to_mating_type_VI
KC405252.1:32507:40266	ttt	38270	38272	7760	no	MTA6_region_specific_to_mating_type_VI
KC405252.1:32507:40266	ttt	38276	38278	7760	no	MTA6_region_specific_to_mating_type_VI
KC405252.1:32507:40266	ttt	38282	38284	7760	no	MTA6_region_specific_to_mating_type_VI
KC405252.1:32507:40266	ggaggagga	38287	38295	7760	no	MTA6_region_specific_to_mating_type_VI
KC405252.1:32507:40266	aaa	38306	38308	7760	no	MTA6_region_specific_to_mating_type_VI
KC405252.1:32507:40266	ttt	38332	38334	7760	no	MTA6_region_specific_to_mating_type_VI
KC405252.1:32507:40266	aaaa	38345	38348	7760	no	MTA6_region_specific_to_mating_type_VI
KC405252.1:32507:40266	aaaa	38350	38353	7760	no	MTA6_region_specific_to_mating_type_VI
KC405252.1:32507:40266	aaa	38364	38366	7760	no	MTA6_region_specific_to_mating_type_VI
KC405252.1:32507:40266	tttt	38373	38376	7760	no	MTA6_region_specific_to_mating_type_VI
KC405252.1:32507:40266	ttt	38380	38382	7760	no	MTA6_region_specific_to_mating_type_VI
KC405252.1:32507:40266	ttttt	38384	38388	7760	no	MTA6_region_specific_to_mating_type_VI
KC405252.1:32507:40266	tttt	38395	38398	7760	no	MTA6_region_specific_to_mating_type_VI
KC405252.1:32507:40266	ttt	38401	38403	7760	no	MTA6_region_specific_to_mating_type_VI
KC405252.1:32507:40266	tttt	38411	38414	7760	no	MTA6_region_specific_to_mating_type_VI
KC405252.1:32507:40266	ttt	38416	38418	7760	no	MTA6_region_specific_to_mating_type_VI
KC405252.1:32507:40266	ttt	38422	38424	7760	no	MTA6_region_specific_to_mating_type_VI
KC405252.1:32507:40266	aaaaa	38426	38430	7760	no	MTA6_region_specific_to_mating_type_VI
KC405252.1:32507:40266	aaa	38435	38437	7760	no	MTA6_region_specific_to_mating_type_VI
KC405252.1:32507:40266	aaaaaa	38444	38449	7760	no	MTA6_region_specific_to_mating_type_VI
KC405252.1:32507:40266	aaa	38455	38457	7760	no	MTA6_region_specific_to_mating_type_VI
KC405252.1:32507:40266	ttt	38461	38463	7760	no	MTA6_region_specific_to_mating_type_VI
KC405252.1:32507:40266	tttt	38472	38475	7760	no	MTA6_region_specific_to_mating_type_VI
KC405252.1:32507:40266	aaaa	38478	38481	7760	no	MTA6_region_specific_to_mating_type_VI
KC405252.1:32507:40266	aaa	38489	38491	7760	no	MTA6_region_specific_to_mating_type_VI
KC405252.1:32507:40266	ttt	38509	38511	7760	no	MTA6_region_specific_to_mating_type_VI
KC405252.1:32507:40266	aaa	38558	38560	7760	no	MTA6_region_specific_to_mating_type_VI
KC405252.1:32507:40266	aaa	38562	38564	7760	no	MTA6_region_specific_to_mating_type_VI
KC405252.1:32507:40266	ttt	38569	38571	7760	no	MTA6_region_specific_to_mating_type_VI
KC405252.1:32507:40266	ttt	38596	38598	7760	no	MTA6_region_specific_to_mating_type_VI
KC405252.1:32507:40266	aaa	38606	38608	7760	no	MTA6_region_specific_to_mating_type_VI
KC405252.1:32507:40266	aaa	38626	38628	7760	no	MTA6_region_specific_to_mating_type_VI
KC405252.1:32507:40266	aaaa	38632	38635	7760	no	MTA6_region_specific_to_mating_type_VI
KC405252.1:32507:40266	aaa	38644	38646	7760	no	MTA6_region_specific_to_mating_type_VI
KC405252.1:32507:40266	tttt	38647	38650	7760	no	MTA6_region_specific_to_mating_type_VI
KC405252.1:32507:40266	tttttt	38656	38661	7760	no	MTA6_region_specific_to_mating_type_VI
KC405252.1:32507:40266	aaa	38665	38667	7760	no	MTA6_region_specific_to_mating_type_VI
KC405252.1:32507:40266	aaa	38677	38679	7760	no	MTA6_region_specific_to_mating_type_VI
KC405252.1:32507:40266	aaaa	38684	38687	7760	no	MTA6_region_specific_to_mating_type_VI
KC405252.1:32507:40266	ttt	38699	38701	7760	no	MTA6_region_specific_to_mating_type_VI
KC405252.1:32507:40266	ttt	38712	38714	7760	no	MTA6_region_specific_to_mating_type_VI
KC405252.1:32507:40266	aaa	38729	38731	7760	no	MTA6_region_specific_to_mating_type_VI
KC405252.1:32507:40266	ttt	38760	38762	7760	no	MTA6_region_specific_to_mating_type_VI
KC405252.1:32507:40266	ttt	38783	38785	7760	no	MTA6_region_specific_to_mating_type_VI
KC405252.1:32507:40266	aaa	38802	38804	7760	no	MTA6_region_specific_to_mating_type_VI
KC405252.1:32507:40266	aaa	38809	38811	7760	no	MTA6_region_specific_to_mating_type_VI
KC405252.1:32507:40266	aaa	38821	38823	7760	no	MTA6_region_specific_to_mating_type_VI
KC405252.1:32507:40266	tttt	38831	38834	7760	no	MTA6_region_specific_to_mating_type_VI
KC405252.1:32507:40266	aaaaa	38845	38849	7760	no	MTA6_region_specific_to_mating_type_VI
KC405252.1:32507:40266	ttt	38877	38879	7760	no	MTA6_region_specific_to_mating_type_VI
KC405252.1:32507:40266	aaaa	38886	38889	7760	no	MTA6_region_specific_to_mating_type_VI
KC405252.1:32507:40266	aaa	38893	38895	7760	no	MTA6_region_specific_to_mating_type_VI
KC405252.1:32507:40266	aaaa	38906	38909	7760	no	MTA6_region_specific_to_mating_type_VI
KC405252.1:32507:40266	ttt	38938	38940	7760	no	MTA6_region_specific_to_mating_type_VI
KC405252.1:32507:40266	aaaa	38941	38944	7760	no	MTA6_region_specific_to_mating_type_VI
KC405252.1:32507:40266	aaa	38946	38948	7760	no	MTA6_region_specific_to_mating_type_VI
KC405252.1:32507:40266	tttttt	38952	38957	7760	no	MTA6_region_specific_to_mating_type_VI
KC405252.1:32507:40266	aaaa	38960	38963	7760	no	MTA6_region_specific_to_mating_type_VI
KC405252.1:32507:40266	aaa	38966	38968	7760	no	MTA6_region_specific_to_mating_type_VI
KC405252.1:32507:40266	aaaa	39004	39007	7760	no	MTA6_region_specific_to_mating_type_VI
KC405252.1:32507:40266	ttt	39018	39020	7760	no	MTA6_region_specific_to_mating_type_VI
KC405252.1:32507:40266	aaa	39035	39037	7760	no	MTA6_region_specific_to_mating_type_VI
KC405252.1:32507:40266	ttt	39050	39052	7760	no	MTA6_region_specific_to_mating_type_VI
KC405252.1:32507:40266	aaa	39055	39057	7760	no	MTA6_region_specific_to_mating_type_VI
KC405252.1:32507:40266	aaaa	39080	39083	7760	no	MTA6_region_specific_to_mating_type_VI
KC405252.1:32507:40266	ttt	39087	39089	7760	no	MTA6_region_specific_to_mating_type_VI
KC405252.1:32507:40266	aaa	39095	39097	7760	no	MTA6_region_specific_to_mating_type_VI
KC405252.1:32507:40266	ttt	39104	39106	7760	no	MTA6_region_specific_to_mating_type_VI
KC405252.1:32507:40266	aaa	39109	39111	7760	no	MTA6_region_specific_to_mating_type_VI
KC405252.1:32507:40266	aaaa	39118	39121	7760	no	MTA6_region_specific_to_mating_type_VI
KC405252.1:32507:40266	aaa	39130	39132	7760	no	MTA6_region_specific_to_mating_type_VI
KC405252.1:32507:40266	ttt	39154	39156	7760	no	MTA6_region_specific_to_mating_type_VI
KC405252.1:32507:40266	aaa	39210	39212	7760	no	MTA6_region_specific_to_mating_type_VI
KC405252.1:32507:40266	aaaa	39219	39222	7760	no	MTA6_region_specific_to_mating_type_VI
KC405252.1:32507:40266	aaa	39230	39232	7760	no	MTA6_region_specific_to_mating_type_VI
KC405252.1:32507:40266	tttt	39282	39285	7760	no	MTA6_region_specific_to_mating_type_VI
KC405252.1:32507:40266	aaa	39291	39293	7760	no	MTA6_region_specific_to_mating_type_VI
KC405252.1:32507:40266	aaa	39300	39302	7760	no	MTA6_region_specific_to_mating_type_VI
KC405252.1:32507:40266	aaa	39305	39307	7760	no	MTA6_region_specific_to_mating_type_VI
KC405252.1:32507:40266	aaaa	39315	39318	7760	no	MTA6_region_specific_to_mating_type_VI
KC405252.1:32507:40266	aaa	39322	39324	7760	no	MTA6_region_specific_to_mating_type_VI
KC405252.1:32507:40266	aaa	39329	39331	7760	no	MTA6_region_specific_to_mating_type_VI
KC405252.1:32507:40266	ttttt	39332	39336	7760	no	MTA6_region_specific_to_mating_type_VI
KC405252.1:32507:40266	ggg	39347	39349	7760	no	MTA6_region_specific_to_mating_type_VI
KC405252.1:32507:40266	aaa	39350	39352	7760	no	MTA6_region_specific_to_mating_type_VI
KC405252.1:32507:40266	ttt	39357	39359	7760	no	MTA6_region_specific_to_mating_type_VI
KC405252.1:32507:40266	aaa	39375	39377	7760	no	MTA6_region_specific_to_mating_type_VI
KC405252.1:32507:40266	aaaa	39381	39384	7760	no	MTA6_region_specific_to_mating_type_VI
KC405252.1:32507:40266	ttt	39396	39398	7760	no	MTA6_region_specific_to_mating_type_VI
KC405252.1:32507:40266	ttt	39405	39407	7760	no	MTA6_region_specific_to_mating_type_VI
KC405252.1:32507:40266	aaaaa	39408	39412	7760	no	MTA6_region_specific_to_mating_type_VI
KC405252.1:32507:40266	ttt	39416	39418	7760	no	MTA6_region_specific_to_mating_type_VI
KC405252.1:32507:40266	ttt	39420	39422	7760	no	MTA6_region_specific_to_mating_type_VI
KC405252.1:32507:40266	aaaa	39434	39437	7760	no	MTA6_region_specific_to_mating_type_VI
KC405252.1:32507:40266	aaa	39443	39445	7760	no	MTA6_region_specific_to_mating_type_VI
KC405252.1:32507:40266	ttttt	39446	39450	7760	no	MTA6_region_specific_to_mating_type_VI
KC405252.1:32507:40266	aaa	39456	39458	7760	no	MTA6_region_specific_to_mating_type_VI
KC405252.1:32507:40266	aaa	39461	39463	7760	no	MTA6_region_specific_to_mating_type_VI
KC405252.1:32507:40266	aaataaataaat	39461	39472	7760	no	MTA6_region_specific_to_mating_type_VI
KC405252.1:32507:40266	aaa	39465	39467	7760	no	MTA6_region_specific_to_mating_type_VI
KC405252.1:32507:40266	aaa	39469	39471	7760	no	MTA6_region_specific_to_mating_type_VI
KC405252.1:32507:40266	aaa	39504	39506	7760	yes	MTA6_region_specific_to_mating_type_VI
KC405252.1:32507:40266	tttt	39511	39514	7760	yes	MTA6_region_specific_to_mating_type_VI
KC405252.1:32507:40266	aaa	39524	39526	7760	yes	MTA6_region_specific_to_mating_type_VI
KC405252.1:32507:40266	ttt	39542	39544	7760	yes	MTA6_region_specific_to_mating_type_VI
KC405252.1:32507:40266	ttt	39554	39556	7760	yes	MTA6_region_specific_to_mating_type_VI
KC405252.1:32507:40266	aaa	39559	39561	7760	yes	MTA6_region_specific_to_mating_type_VI
KC405252.1:32507:40266	ttt	39574	39576	7760	yes	MTA6_region_specific_to_mating_type_VI
KC405252.1:32507:40266	tttt	39590	39593	7760	yes	MTA6_region_specific_to_mating_type_VI
KC405252.1:32507:40266	aaa	39594	39596	7760	yes	MTA6_region_specific_to_mating_type_VI
KC405252.1:32507:40266	ttt	39600	39602	7760	yes	MTA6_region_specific_to_mating_type_VI
KC405252.1:32507:40266	ttt	39610	39612	7760	yes	MTA6_region_specific_to_mating_type_VI
KC405252.1:32507:40266	ccc	39645	39647	7760	yes	MTA6_region_specific_to_mating_type_VI
KC405252.1:32507:40266	ttt	39659	39661	7760	yes	MTA6_region_specific_to_mating_type_VI
KC405252.1:32507:40266	ttt	39669	39671	7760	yes	MTA6_region_specific_to_mating_type_VI
KC405252.1:32507:40266	aaaa	39672	39675	7760	yes	MTA6_region_specific_to_mating_type_VI
KC405252.1:32507:40266	ttttt	39687	39691	7760	yes	MTA6_region_specific_to_mating_type_VI
KC405252.1:32507:40266	aaaa	39692	39695	7760	yes	MTA6_region_specific_to_mating_type_VI
KC405252.1:32507:40266	aaaa	39698	39701	7760	yes	MTA6_region_specific_to_mating_type_VI
KC405252.1:32507:40266	aaaaaa	39706	39711	7760	yes	MTA6_region_specific_to_mating_type_VI
KC405252.1:32507:40266	aaa	39715	39717	7760	yes	MTA6_region_specific_to_mating_type_VI
KC405252.1:32507:40266	aaa	39719	39721	7760	yes	MTA6_region_specific_to_mating_type_VI
KC405252.1:32507:40266	ttt	39725	39727	7760	yes	MTA6_region_specific_to_mating_type_VI
KC405252.1:32507:40266	tttt	39732	39735	7760	yes	MTA6_region_specific_to_mating_type_VI
KC405252.1:32507:40266	ttt	39761	39763	7760	yes	MTA6_region_specific_to_mating_type_VI
KC405252.1:32507:40266	aaa	39767	39769	7760	yes	MTA6_region_specific_to_mating_type_VI
KC405252.1:32507:40266	ttt	39778	39780	7760	yes	MTA6_region_specific_to_mating_type_VI
KC405252.1:32507:40266	tttt	39807	39810	7760	yes	MTA6_region_specific_to_mating_type_VI
KC405252.1:32507:40266	aaa	39811	39813	7760	yes	MTA6_region_specific_to_mating_type_VI
KC405252.1:32507:40266	ttt	39818	39820	7760	yes	MTA6_region_specific_to_mating_type_VI
KC405252.1:32507:40266	aaaaa	39825	39829	7760	yes	MTA6_region_specific_to_mating_type_VI
KC405252.1:32507:40266	tttt	39842	39845	7760	yes	MTA6_region_specific_to_mating_type_VI
KC405252.1:32507:40266	ttt	39854	39856	7760	yes	MTA6_region_specific_to_mating_type_VI
KC405252.1:32507:40266	ccc	39858	39860	7760	yes	MTA6_region_specific_to_mating_type_VI
KC405252.1:32507:40266	aaaa	39861	39864	7760	yes	MTA6_region_specific_to_mating_type_VI
KC405252.1:32507:40266	aaa	39867	39869	7760	yes	MTA6_region_specific_to_mating_type_VI
KC405252.1:32507:40266	ttt	39875	39877	7760	yes	MTA6_region_specific_to_mating_type_VI
KC405252.1:32507:40266	tttt	39890	39893	7760	yes	MTA6_region_specific_to_mating_type_VI
KC405252.1:32507:40266	ttt	39908	39910	7760	yes	MTA6_region_specific_to_mating_type_VI
KC405252.1:32507:40266	ttt	39941	39943	7760	yes	MTA6_region_specific_to_mating_type_VI
KC405252.1:32507:40266	aaa	39954	39956	7760	yes	MTA6_region_specific_to_mating_type_VI
KC405252.1:32507:40266	aaa	39971	39973	7760	yes	MTA6_region_specific_to_mating_type_VI
KC405252.1:32507:40266	ttttt	39977	39981	7760	yes	MTA6_region_specific_to_mating_type_VI
KC405252.1:32507:40266	ttt	39984	39986	7760	yes	MTA6_region_specific_to_mating_type_VI
KC405252.1:32507:40266	aaaa	39989	39992	7760	yes	MTA6_region_specific_to_mating_type_VI
KC405252.1:32507:40266	aaaa	40004	40007	7760	yes	MTA6_region_specific_to_mating_type_VI
KC405252.1:32507:40266	ttt	40008	40010	7760	yes	MTA6_region_specific_to_mating_type_VI
KC405252.1:32507:40266	aaa	40011	40013	7760	yes	MTA6_region_specific_to_mating_type_VI
KC405252.1:32507:40266	aaa	40015	40017	7760	yes	MTA6_region_specific_to_mating_type_VI
KC405252.1:32507:40266	agagag	40029	40034	7760	yes	MTA6_region_specific_to_mating_type_VI
KC405252.1:32507:40266	aaa	40047	40049	7760	yes	MTA6_region_specific_to_mating_type_VI
KC405252.1:32507:40266	tatata	40052	40057	7760	yes	MTA6_region_specific_to_mating_type_VI
KC405252.1:32507:40266	aaaaa	40057	40061	7760	yes	MTA6_region_specific_to_mating_type_VI
KC405252.1:32507:40266	aaaaaaa	40066	40072	7760	yes	MTA6_region_specific_to_mating_type_VI
KC405252.1:32507:40266	ttt	40076	40078	7760	yes	MTA6_region_specific_to_mating_type_VI
KC405252.1:32507:40266	aaa	40089	40091	7760	yes	MTA6_region_specific_to_mating_type_VI
KC405252.1:32507:40266	ttt	40098	40100	7760	yes	MTA6_region_specific_to_mating_type_VI
KC405252.1:32507:40266	ttt	40102	40104	7760	yes	MTA6_region_specific_to_mating_type_VI
KC405252.1:32507:40266	aaaaaa	40105	40110	7760	yes	MTA6_region_specific_to_mating_type_VI
KC405252.1:32507:40266	ggg	40116	40118	7760	yes	MTA6_region_specific_to_mating_type_VI
KC405252.1:32507:40266	tttt	40119	40122	7760	yes	MTA6_region_specific_to_mating_type_VI
KC405252.1:32507:40266	aaa	40139	40141	7760	yes	MTA6_region_specific_to_mating_type_VI
KC405252.1:32507:40266	tttt	40164	40167	7760	yes	MTA6_region_specific_to_mating_type_VI
KC405252.1:32507:40266	aaaaa	40172	40176	7760	yes	MTA6_region_specific_to_mating_type_VI
KC405252.1:32507:40266	tttt	40191	40194	7760	yes	MTA6_region_specific_to_mating_type_VI
KC405252.1:32507:40266	aaa	40198	40200	7760	yes	MTA6_region_specific_to_mating_type_VI
KC405252.1:32507:40266	ggg	40201	40203	7760	yes	MTA6_region_specific_to_mating_type_VI
KC405252.1:32507:40266	aaaa	40208	40211	7760	yes	MTA6_region_specific_to_mating_type_VI
KC405252.1:32507:40266	aaa	40216	40218	7760	yes	MTA6_region_specific_to_mating_type_VI
KC405252.1:32507:40266	aaa	40229	40231	7760	yes	MTA6_region_specific_to_mating_type_VI
KC405252.1:32507:40266	ttt	40241	40243	7760	yes	MTA6_region_specific_to_mating_type_VI
Table S3-3. MTB6 gene SSRs in the macronucleus
Scaffold	SSR	Start position of SSR	End position	Gene length	If SSR is at the end of the gene	Functional background
KC405257.1:7033:13120	tatata	7040	7045	6088	yes	MTB6 CDS
KC405257.1:7033:13120	ttt	7054	7056	6088	yes	MTB6 CDS
KC405257.1:7033:13120	aaa	7077	7079	6088	yes	MTB6 CDS
KC405257.1:7033:13120	ttt	7097	7099	6088	yes	MTB6 CDS
KC405257.1:7033:13120	aaa	7106	7108	6088	yes	MTB6 CDS
KC405257.1:7033:13120	ttt	7125	7127	6088	yes	MTB6 CDS
KC405257.1:7033:13120	aaa	7133	7135	6088	yes	MTB6 CDS
KC405257.1:7033:13120	aaa	7157	7159	6088	yes	MTB6 CDS
KC405257.1:7033:13120	tttt	7168	7171	6088	yes	MTB6 CDS
KC405257.1:7033:13120	aaaa	7177	7180	6088	yes	MTB6 CDS
KC405257.1:7033:13120	tttt	7194	7197	6088	yes	MTB6 CDS
KC405257.1:7033:13120	ttt	7200	7202	6088	yes	MTB6 CDS
KC405257.1:7033:13120	ttt	7206	7208	6088	yes	MTB6 CDS
KC405257.1:7033:13120	aaa	7215	7217	6088	yes	MTB6 CDS
KC405257.1:7033:13120	ttt	7228	7230	6088	yes	MTB6 CDS
KC405257.1:7033:13120	ccc	7246	7248	6088	yes	MTB6 CDS
KC405257.1:7033:13120	ttt	7251	7253	6088	yes	MTB6 CDS
KC405257.1:7033:13120	tttttt	7255	7260	6088	yes	MTB6 CDS
KC405257.1:7033:13120	ttt	7266	7268	6088	yes	MTB6 CDS
KC405257.1:7033:13120	aaa	7288	7290	6088	yes	MTB6 CDS
KC405257.1:7033:13120	aaa	7303	7305	6088	yes	MTB6 CDS
KC405257.1:7033:13120	ttt	7306	7308	6088	yes	MTB6 CDS
KC405257.1:7033:13120	tttt	7314	7317	6088	yes	MTB6 CDS
KC405257.1:7033:13120	ttt	7334	7336	6088	yes	MTB6 CDS
KC405257.1:7033:13120	aaaa	7340	7343	6088	yes	MTB6 CDS
KC405257.1:7033:13120	aaa	7350	7352	6088	yes	MTB6 CDS
KC405257.1:7033:13120	ttttt	7359	7363	6088	yes	MTB6 CDS
KC405257.1:7033:13120	ttt	7371	7373	6088	yes	MTB6 CDS
KC405257.1:7033:13120	tttt	7376	7379	6088	yes	MTB6 CDS
KC405257.1:7033:13120	ttttt	7392	7396	6088	yes	MTB6 CDS
KC405257.1:7033:13120	ttt	7443	7445	6088	yes	MTB6 CDS
KC405257.1:7033:13120	ttt	7447	7449	6088	yes	MTB6 CDS
KC405257.1:7033:13120	ccc	7460	7462	6088	yes	MTB6 CDS
KC405257.1:7033:13120	aaaa	7471	7474	6088	yes	MTB6 intron
KC405257.1:7033:13120	tttt	7475	7478	6088	yes	MTB6 intron
KC405257.1:7033:13120	ttt	7481	7483	6088	yes	MTB6 intron
KC405257.1:7033:13120	ttt	7493	7495	6088	yes	MTB6 intron
KC405257.1:7033:13120	tttt	7497	7500	6088	yes	MTB6 intron
KC405257.1:7033:13120	tttttt	7503	7508	6088	yes	MTB6 intron
KC405257.1:7033:13120	tttt	7512	7515	6088	yes	MTB6 intron
KC405257.1:7033:13120	ttt	7524	7526	6088	yes	MTB6 CDS
KC405257.1:7033:13120	aaa	7535	7537	6088	yes	MTB6 CDS
KC405257.1:7033:13120	ttt	7561	7563	6088	yes	MTB6 CDS
KC405257.1:7033:13120	ttt	7571	7573	6088	yes	MTB6 CDS
KC405257.1:7033:13120	ttt	7626	7628	6088	yes	MTB6 CDS
KC405257.1:7033:13120	aaaa	7642	7645	6088	no	MTB6 CDS
KC405257.1:7033:13120	ttt	7655	7657	6088	no	MTB6 CDS
KC405257.1:7033:13120	ggg	7659	7661	6088	no	MTB6 CDS
KC405257.1:7033:13120	ttt	7669	7671	6088	no	MTB6 CDS
KC405257.1:7033:13120	tttt	7679	7682	6088	no	MTB6 CDS
KC405257.1:7033:13120	ttt	7687	7689	6088	no	MTB6 intron
KC405257.1:7033:13120	aaa	7692	7694	6088	no	MTB6 intron
KC405257.1:7033:13120	tttt	7695	7698	6088	no	MTB6 intron
KC405257.1:7033:13120	ttt	7700	7702	6088	no	MTB6 intron
KC405257.1:7033:13120	aaaa	7703	7706	6088	no	MTB6 intron
KC405257.1:7033:13120	ttttttt	7711	7717	6088	no	MTB6 intron
KC405257.1:7033:13120	ttt	7719	7721	6088	no	MTB6 intron
KC405257.1:7033:13120	ttt	7723	7725	6088	no	MTB6 intron
KC405257.1:7033:13120	aaaaaa	7759	7764	6088	no	MTB6 intron
KC405257.1:7033:13120	aataataat	7763	7771	6088	no	MTB6 intron
KC405257.1:7033:13120	aaa	7772	7774	6088	no	MTB6 intron
KC405257.1:7033:13120	ttt	7787	7789	6088	no	MTB6 intron
KC405257.1:7033:13120	aaa	7791	7793	6088	no	MTB6 intron
KC405257.1:7033:13120	aaaa	7796	7799	6088	no	MTB6 intron
KC405257.1:7033:13120	aaa	7801	7803	6088	no	MTB6 intron
KC405257.1:7033:13120	ttt	7807	7809	6088	no	MTB6 intron
KC405257.1:7033:13120	ttt	7817	7819	6088	no	MTB6 intron
KC405257.1:7033:13120	aaaa	7824	7827	6088	no	MTB6 intron
KC405257.1:7033:13120	tttt	7828	7831	6088	no	MTB6 intron
KC405257.1:7033:13120	ttt	7837	7839	6088	no	MTB6 intron
KC405257.1:7033:13120	aaa	7854	7856	6088	no	MTB6 intron
KC405257.1:7033:13120	atatat	7856	7861	6088	no	MTB6 intron
KC405257.1:7033:13120	aaaaaa	7863	7868	6088	no	MTB6 intron
KC405257.1:7033:13120	ttt	7878	7880	6088	no	MTB6 intron
KC405257.1:7033:13120	ttt	7886	7888	6088	no	MTB6 intron
KC405257.1:7033:13120	atatat	7894	7899	6088	no	MTB6 intron
KC405257.1:7033:13120	ttt	7899	7901	6088	no	MTB6 intron
KC405257.1:7033:13120	tttt	7906	7909	6088	no	MTB6 intron
KC405257.1:7033:13120	tttt	7923	7926	6088	no	MTB6 intron
KC405257.1:7033:13120	aaa	7929	7931	6088	no	MTB6 intron
KC405257.1:7033:13120	aaa	7944	7946	6088	no	MTB6 CDS
KC405257.1:7033:13120	tttt	7956	7959	6088	no	MTB6 CDS
KC405257.1:7033:13120	ttt	7980	7982	6088	no	MTB6 CDS
KC405257.1:7033:13120	ttt	7996	7998	6088	no	MTB6 CDS
KC405257.1:7033:13120	ttt	8018	8020	6088	no	MTB6 CDS
KC405257.1:7033:13120	ttt	8022	8024	6088	no	MTB6 CDS
KC405257.1:7033:13120	aaaa	8027	8030	6088	no	MTB6 CDS
KC405257.1:7033:13120	ttt	8065	8067	6088	no	MTB6 CDS
KC405257.1:7033:13120	aaaa	8072	8075	6088	no	MTB6 CDS
KC405257.1:7033:13120	aaa	8077	8079	6088	no	MTB6 CDS
KC405257.1:7033:13120	aaaa	8091	8094	6088	no	MTB6 CDS
KC405257.1:7033:13120	ttt	8095	8097	6088	no	MTB6 CDS
KC405257.1:7033:13120	aaa	8099	8101	6088	no	MTB6 CDS
KC405257.1:7033:13120	ttt	8156	8158	6088	no	MTB6 CDS
KC405257.1:7033:13120	aaa	8165	8167	6088	no	MTB6 CDS
KC405257.1:7033:13120	aaa	8169	8171	6088	no	MTB6 CDS
KC405257.1:7033:13120	aaa	8180	8182	6088	no	MTB6 CDS
KC405257.1:7033:13120	tttt	8191	8194	6088	no	MTB6 CDS
KC405257.1:7033:13120	aaa	8199	8201	6088	no	MTB6 CDS
KC405257.1:7033:13120	aaa	8231	8233	6088	no	MTB6 CDS
KC405257.1:7033:13120	aaaa	8236	8239	6088	no	MTB6 CDS
KC405257.1:7033:13120	tttt	8253	8256	6088	no	MTB6 CDS
KC405257.1:7033:13120	cacaca	8265	8270	6088	no	MTB6 CDS
KC405257.1:7033:13120	aaaaaa	8270	8275	6088	no	MTB6 CDS
KC405257.1:7033:13120	ttt	8295	8297	6088	no	MTB6 CDS
KC405257.1:7033:13120	aaaa	8317	8320	6088	no	MTB6 CDS
KC405257.1:7033:13120	aaaa	8326	8329	6088	no	MTB6 intron
KC405257.1:7033:13120	ttt	8330	8332	6088	no	MTB6 intron
KC405257.1:7033:13120	ttt	8340	8342	6088	no	MTB6 intron
KC405257.1:7033:13120	ttattatta	8341	8349	6088	no	MTB6 intron
KC405257.1:7033:13120	tttt	8350	8353	6088	no	MTB6 intron
KC405257.1:7033:13120	tatata	8353	8358	6088	no	MTB6 intron
KC405257.1:7033:13120	aaa	8383	8385	6088	no	MTB6 CDS
KC405257.1:7033:13120	ttt	8400	8402	6088	no	MTB6 CDS
KC405257.1:7033:13120	aaa	8419	8421	6088	no	MTB6 CDS
KC405257.1:7033:13120	tttt	8425	8428	6088	no	MTB6 CDS
KC405257.1:7033:13120	ttt	8466	8468	6088	no	MTB6 CDS
KC405257.1:7033:13120	ttttt	8490	8494	6088	no	MTB6 CDS
KC405257.1:7033:13120	tttt	8497	8500	6088	no	MTB6 CDS
KC405257.1:7033:13120	aaaa	8503	8506	6088	no	MTB6 CDS
KC405257.1:7033:13120	tttt	8511	8514	6088	no	MTB6 CDS
KC405257.1:7033:13120	aaa	8535	8537	6088	no	MTB6 CDS
KC405257.1:7033:13120	ttt	8563	8565	6088	no	MTB6 CDS
KC405257.1:7033:13120	ttt	8569	8571	6088	no	MTB6 CDS
KC405257.1:7033:13120	ttt	8580	8582	6088	no	MTB6 CDS
KC405257.1:7033:13120	ccc	8622	8624	6088	no	MTB6 CDS
KC405257.1:7033:13120	ttt	8638	8640	6088	no	MTB6 CDS
KC405257.1:7033:13120	ccc	8647	8649	6088	no	MTB6 CDS
KC405257.1:7033:13120	ttt	8653	8655	6088	no	MTB6 CDS
KC405257.1:7033:13120	tttt	8657	8660	6088	no	MTB6 CDS
KC405257.1:7033:13120	aaa	8697	8699	6088	no	MTB6 CDS
KC405257.1:7033:13120	tctctc	8702	8707	6088	no	MTB6 CDS
KC405257.1:7033:13120	ttt	8708	8710	6088	no	MTB6 CDS
KC405257.1:7033:13120	aaa	8714	8716	6088	no	MTB6 CDS
KC405257.1:7033:13120	aaa	8738	8740	6088	no	MTB6 intron
KC405257.1:7033:13120	aaa	8742	8744	6088	no	MTB6 intron
KC405257.1:7033:13120	ttt	8747	8749	6088	no	MTB6 intron
KC405257.1:7033:13120	ttt	8762	8764	6088	no	MTB6 intron
KC405257.1:7033:13120	ttt	8766	8768	6088	no	MTB6 intron
KC405257.1:7033:13120	ttt	8772	8774	6088	no	MTB6 intron
KC405257.1:7033:13120	tttt	8778	8781	6088	no	MTB6 intron
KC405257.1:7033:13120	aaaa	8782	8785	6088	no	MTB6 intron
KC405257.1:7033:13120	aaaa	8790	8793	6088	no	MTB6 intron
KC405257.1:7033:13120	ttt	8797	8799	6088	no	MTB6 intron
KC405257.1:7033:13120	ttt	8808	8810	6088	no	MTB6 intron
KC405257.1:7033:13120	aaaaa	8815	8819	6088	no	MTB6 intron
KC405257.1:7033:13120	aaaa	8821	8824	6088	no	MTB6 intron
KC405257.1:7033:13120	aaa	8826	8828	6088	no	MTB6 intron
KC405257.1:7033:13120	aaaaa	8832	8836	6088	no	MTB6 intron
KC405257.1:7033:13120	tttt	8840	8843	6088	no	MTB6 intron
KC405257.1:7033:13120	tttttt	8848	8853	6088	no	MTB6 intron
KC405257.1:7033:13120	ttt	8856	8858	6088	no	MTB6 intron
KC405257.1:7033:13120	tttt	8870	8873	6088	no	MTB6 intron
KC405257.1:7033:13120	aaaaaa	8875	8880	6088	no	MTB6 intron
KC405257.1:7033:13120	aaaaaaaa	8887	8894	6088	no	MTB6 intron
KC405257.1:7033:13120	aaaaaa	8896	8901	6088	no	MTB6 intron
KC405257.1:7033:13120	aaa	8907	8909	6088	no	MTB6 intron
KC405257.1:7033:13120	ttt	8910	8912	6088	no	MTB6 intron
KC405257.1:7033:13120	aaaa	8914	8917	6088	no	MTB6 intron
KC405257.1:7033:13120	aaa	8919	8921	6088	no	MTB6 intron
KC405257.1:7033:13120	tttt	8925	8928	6088	no	MTB6 intron
KC405257.1:7033:13120	aaaaa	8936	8940	6088	no	MTB6 intron
KC405257.1:7033:13120	aaa	8942	8944	6088	no	MTB6 intron
KC405257.1:7033:13120	aaaa	8949	8952	6088	no	MTB6 intron
KC405257.1:7033:13120	ttt	8953	8955	6088	no	MTB6 intron
KC405257.1:7033:13120	ttt	8970	8972	6088	no	MTB6 CDS
KC405257.1:7033:13120	aaa	8973	8975	6088	no	MTB6 CDS
KC405257.1:7033:13120	ttt	8989	8991	6088	no	MTB6 CDS
KC405257.1:7033:13120	ttttt	8998	9002	6088	no	MTB6 CDS
KC405257.1:7033:13120	aaa	9006	9008	6088	no	MTB6 CDS
KC405257.1:7033:13120	aaa	9022	9024	6088	no	MTB6 CDS
KC405257.1:7033:13120	ggg	9032	9034	6088	no	MTB6 CDS
KC405257.1:7033:13120	tctctc	9043	9048	6088	no	MTB6 CDS
KC405257.1:7033:13120	aaa	9049	9051	6088	no	MTB6 CDS
KC405257.1:7033:13120	aaaaa	9072	9076	6088	no	MTB6 CDS
KC405257.1:7033:13120	ccc	9078	9080	6088	no	MTB6 CDS
KC405257.1:7033:13120	ttt	9105	9107	6088	no	MTB6 CDS
KC405257.1:7033:13120	aaa	9108	9110	6088	no	MTB6 CDS
KC405257.1:7033:13120	tttt	9131	9134	6088	no	MTB6 CDS
KC405257.1:7033:13120	aaaa	9148	9151	6088	no	MTB6 intron
KC405257.1:7033:13120	aaaa	9153	9156	6088	no	MTB6 intron
KC405257.1:7033:13120	aaa	9160	9162	6088	no	MTB6 intron
KC405257.1:7033:13120	aaa	9174	9176	6088	no	MTB6 intron
KC405257.1:7033:13120	aaa	9179	9181	6088	no	MTB6 intron
KC405257.1:7033:13120	ttt	9187	9189	6088	no	MTB6 intron
KC405257.1:7033:13120	ttt	9191	9193	6088	no	MTB6 intron
KC405257.1:7033:13120	ttttt	9195	9199	6088	no	MTB6 intron
KC405257.1:7033:13120	aaa	9200	9202	6088	no	MTB6 intron
KC405257.1:7033:13120	tttt	9203	9206	6088	no	MTB6 intron
KC405257.1:7033:13120	ttt	9214	9216	6088	no	MTB6 CDS
KC405257.1:7033:13120	aaa	9220	9222	6088	no	MTB6 CDS
KC405257.1:7033:13120	aaa	9251	9253	6088	no	MTB6 CDS
KC405257.1:7033:13120	ttt	9254	9256	6088	no	MTB6 CDS
KC405257.1:7033:13120	aaa	9268	9270	6088	no	MTB6 CDS
KC405257.1:7033:13120	ttt	9295	9297	6088	no	MTB6 CDS
KC405257.1:7033:13120	aaa	9319	9321	6088	no	MTB6 CDS
KC405257.1:7033:13120	ttt	9322	9324	6088	no	MTB6 CDS
KC405257.1:7033:13120	aaa	9330	9332	6088	no	MTB6 CDS
KC405257.1:7033:13120	aaa	9353	9355	6088	no	MTB6 CDS
KC405257.1:7033:13120	aaa	9401	9403	6088	no	MTB6 CDS
KC405257.1:7033:13120	ttt	9411	9413	6088	no	MTB6 CDS
KC405257.1:7033:13120	aaa	9436	9438	6088	no	MTB6 CDS
KC405257.1:7033:13120	aaa	9440	9442	6088	no	MTB6 CDS
KC405257.1:7033:13120	ttt	9444	9446	6088	no	MTB6 CDS
KC405257.1:7033:13120	ttt	9451	9453	6088	no	MTB6 CDS
KC405257.1:7033:13120	ccc	9467	9469	6088	no	MTB6 CDS
KC405257.1:7033:13120	ttt	9483	9485	6088	no	MTB6 CDS
KC405257.1:7033:13120	ttt	9490	9492	6088	no	MTB6 CDS
KC405257.1:7033:13120	ttt	9535	9537	6088	no	MTB6 CDS
KC405257.1:7033:13120	atatat	9544	9549	6088	no	MTB6 CDS
KC405257.1:7033:13120	ttt	9558	9560	6088	no	MTB6 CDS
KC405257.1:7033:13120	aaaa	9573	9576	6088	no	MTB6 CDS
KC405257.1:7033:13120	aaa	9580	9582	6088	no	MTB6 CDS
KC405257.1:7033:13120	aaa	9595	9597	6088	no	MTB6 CDS
KC405257.1:7033:13120	ttt	9598	9600	6088	no	MTB6 CDS
KC405257.1:7033:13120	aaa	9602	9604	6088	no	MTB6 CDS
KC405257.1:7033:13120	aaa	9607	9609	6088	no	MTB6 CDS
KC405257.1:7033:13120	aaa	9614	9616	6088	no	MTB6 CDS
KC405257.1:7033:13120	aaaa	9622	9625	6088	no	MTB6 CDS
KC405257.1:7033:13120	aaaa	9627	9630	6088	no	MTB6 CDS
KC405257.1:7033:13120	ttt	9631	9633	6088	no	MTB6 CDS
KC405257.1:7033:13120	agagag	9637	9642	6088	no	MTB6 CDS
KC405257.1:7033:13120	ttt	9649	9651	6088	no	MTB6 CDS
KC405257.1:7033:13120	ttt	9658	9660	6088	no	MTB6 CDS
KC405257.1:7033:13120	aaa	9667	9669	6088	no	MTB6 CDS
KC405257.1:7033:13120	aaa	9674	9676	6088	no	MTB6 CDS
KC405257.1:7033:13120	aaa	9680	9682	6088	no	MTB6 CDS
KC405257.1:7033:13120	aaa	9688	9690	6088	no	MTB6 CDS
KC405257.1:7033:13120	ttttt	9694	9698	6088	no	MTB6 CDS
KC405257.1:7033:13120	aaaaa	9739	9743	6088	no	MTB6 CDS
KC405257.1:7033:13120	ttt	9767	9769	6088	no	MTB6 CDS
KC405257.1:7033:13120	tttt	9777	9780	6088	no	MTB6 CDS
KC405257.1:7033:13120	aaaa	9784	9787	6088	no	MTB6 CDS
KC405257.1:7033:13120	aaaa	9790	9793	6088	no	MTB6 CDS
KC405257.1:7033:13120	ttt	9800	9802	6088	no	MTB6 CDS
KC405257.1:7033:13120	aaaa	9823	9826	6088	no	MTB6 CDS
KC405257.1:7033:13120	aaa	9839	9841	6088	no	MTB6 CDS
KC405257.1:7033:13120	aaaa	9849	9852	6088	no	MTB6 CDS
KC405257.1:7033:13120	ggg	9859	9861	6088	no	MTB6 CDS
KC405257.1:7033:13120	ttttt	9862	9866	6088	no	MTB6 CDS
KC405257.1:7033:13120	aaa	9869	9871	6088	no	MTB6 CDS
KC405257.1:7033:13120	aaa	9876	9878	6088	no	MTB6 CDS
KC405257.1:7033:13120	aaa	9880	9882	6088	no	MTB6 CDS
KC405257.1:7033:13120	tttttt	9888	9893	6088	no	MTB6 CDS
KC405257.1:7033:13120	ttt	9895	9897	6088	no	MTB6 CDS
KC405257.1:7033:13120	tttt	9908	9911	6088	no	MTB6 CDS
KC405257.1:7033:13120	aaa	9912	9914	6088	no	MTB6 CDS
KC405257.1:7033:13120	ttt	9915	9917	6088	no	MTB6 CDS
KC405257.1:7033:13120	aaaa	9934	9937	6088	no	MTB6 CDS
KC405257.1:7033:13120	ccc	9946	9948	6088	no	MTB6 CDS
KC405257.1:7033:13120	ttt	9956	9958	6088	no	MTB6 CDS
KC405257.1:7033:13120	aaa	9962	9964	6088	no	MTB6 CDS
KC405257.1:7033:13120	tttt	10014	10017	6088	no	MTB6 CDS
KC405257.1:7033:13120	aaaaa	10019	10023	6088	no	MTB6 CDS
KC405257.1:7033:13120	tttttt	10029	10034	6088	no	MTB6 CDS
KC405257.1:7033:13120	aaaa	10035	10038	6088	no	MTB6 CDS
KC405257.1:7033:13120	aaa	10042	10044	6088	no	MTB6 CDS
KC405257.1:7033:13120	ttt	10046	10048	6088	no	MTB6 CDS
KC405257.1:7033:13120	aaa	10049	10051	6088	no	MTB6 CDS
KC405257.1:7033:13120	aaaa	10055	10058	6088	no	MTB6 CDS
KC405257.1:7033:13120	aaa	10067	10069	6088	no	MTB6 CDS
KC405257.1:7033:13120	aaaa	10072	10075	6088	no	MTB6 CDS
KC405257.1:7033:13120	aaaa	10084	10087	6088	no	MTB6 CDS
KC405257.1:7033:13120	aaa	10089	10091	6088	no	MTB6 CDS
KC405257.1:7033:13120	ttt	10094	10096	6088	no	MTB6 CDS
KC405257.1:7033:13120	aaa	10097	10099	6088	no	MTB6 CDS
KC405257.1:7033:13120	ttt	10106	10108	6088	no	MTB6 CDS
KC405257.1:7033:13120	ttt	10111	10113	6088	no	MTB6 CDS
KC405257.1:7033:13120	ttt	10142	10144	6088	no	MTB6 CDS
KC405257.1:7033:13120	tttt	10156	10159	6088	no	MTB6 CDS
KC405257.1:7033:13120	aaa	10165	10167	6088	no	MTB6 CDS
KC405257.1:7033:13120	cccc	10168	10171	6088	no	MTB6 CDS
KC405257.1:7033:13120	aaa	10175	10177	6088	no	MTB6 CDS
KC405257.1:7033:13120	ttt	10186	10188	6088	no	MTB6 CDS
KC405257.1:7033:13120	aaa	10189	10191	6088	no	MTB6 CDS
KC405257.1:7033:13120	aaaa	10200	10203	6088	no	MTB6 CDS
KC405257.1:7033:13120	ttt	10211	10213	6088	no	MTB6 CDS
KC405257.1:7033:13120	aaa	10239	10241	6088	no	MTB6 CDS
KC405257.1:7033:13120	ttt	10248	10250	6088	no	MTB6 CDS
KC405257.1:7033:13120	aaa	10259	10261	6088	no	MTB6 CDS
KC405257.1:7033:13120	tttt	10272	10275	6088	no	MTB6 CDS
KC405257.1:7033:13120	aaaa	10302	10305	6088	no	MTB6 CDS
KC405257.1:7033:13120	ttt	10306	10308	6088	no	MTB6 CDS
KC405257.1:7033:13120	ttt	10311	10313	6088	no	MTB6 CDS
KC405257.1:7033:13120	ttt	10337	10339	6088	no	MTB6 CDS
KC405257.1:7033:13120	ttt	10358	10360	6088	no	MTB6 CDS
KC405257.1:7033:13120	aaa	10364	10366	6088	no	MTB6 CDS
KC405257.1:7033:13120	aaa	10375	10377	6088	no	MTB6 CDS
KC405257.1:7033:13120	aaa	10385	10387	6088	no	MTB6 CDS
KC405257.1:7033:13120	tttt	10392	10395	6088	no	MTB6 CDS
KC405257.1:7033:13120	aaa	10403	10405	6088	no	MTB6 CDS
KC405257.1:7033:13120	aaa	10408	10410	6088	no	MTB6 CDS
KC405257.1:7033:13120	aaa	10429	10431	6088	no	MTB6 CDS
KC405257.1:7033:13120	ttt	10443	10445	6088	no	MTB6 CDS
KC405257.1:7033:13120	aaa	10450	10452	6088	no	MTB6 CDS
KC405257.1:7033:13120	aaa	10458	10460	6088	no	MTB6 CDS
KC405257.1:7033:13120	ttt	10461	10463	6088	no	MTB6 CDS
KC405257.1:7033:13120	tttt	10466	10469	6088	no	MTB6 CDS
KC405257.1:7033:13120	aaaa	10473	10476	6088	no	MTB6 CDS
KC405257.1:7033:13120	ttt	10477	10479	6088	no	MTB6 CDS
KC405257.1:7033:13120	ttttt	10482	10486	6088	no	MTB6 CDS
KC405257.1:7033:13120	aaa	10492	10494	6088	no	MTB6 CDS
KC405257.1:7033:13120	ttt	10508	10510	6088	no	MTB6 CDS
KC405257.1:7033:13120	aaa	10523	10525	6088	no	MTB6 CDS
KC405257.1:7033:13120	ttt	10526	10528	6088	no	MTB6 CDS
KC405257.1:7033:13120	aaa	10535	10537	6088	no	MTB6 CDS
KC405257.1:7033:13120	tttt	10539	10542	6088	no	MTB6 CDS
KC405257.1:7033:13120	tttt	10556	10559	6088	no	MTB6 CDS
KC405257.1:7033:13120	aaa	10567	10569	6088	no	MTB6 CDS
KC405257.1:7033:13120	tttt	10572	10575	6088	no	MTB6 CDS
KC405257.1:7033:13120	ttt	10580	10582	6088	no	MTB6 CDS
KC405257.1:7033:13120	ttt	10591	10593	6088	no	MTB6 CDS
KC405257.1:7033:13120	aaa	10612	10614	6088	no	MTB6 CDS
KC405257.1:7033:13120	aaaa	10616	10619	6088	no	MTB6 CDS
KC405257.1:7033:13120	ttt	10641	10643	6088	no	MTB6 CDS
KC405257.1:7033:13120	aaa	10660	10662	6088	no	MTB6 CDS
KC405257.1:7033:13120	aaaa	10669	10672	6088	no	MTB6 CDS
KC405257.1:7033:13120	tttt	10677	10680	6088	no	MTB6 CDS
KC405257.1:7033:13120	tttt	10693	10696	6088	no	MTB6 CDS
KC405257.1:7033:13120	ttt	10704	10706	6088	no	MTB6 CDS
KC405257.1:7033:13120	ttt	10711	10713	6088	no	MTB6 intron
KC405257.1:7033:13120	aaa	10716	10718	6088	no	MTB6 intron
KC405257.1:7033:13120	ttt	10724	10726	6088	no	MTB6 intron
KC405257.1:7033:13120	aaa	10727	10729	6088	no	MTB6 intron
KC405257.1:7033:13120	tttt	10730	10733	6088	no	MTB6 intron
KC405257.1:7033:13120	ttt	10735	10737	6088	no	MTB6 intron
KC405257.1:7033:13120	ttt	10744	10746	6088	no	MTB6 intron
KC405257.1:7033:13120	aaaaa	10755	10759	6088	no	MTB6 intron
KC405257.1:7033:13120	cccc	10760	10763	6088	no	MTB6 intron
KC405257.1:7033:13120	tttt	10770	10773	6088	no	MTB6 intron
KC405257.1:7033:13120	aaaa	10774	10777	6088	no	MTB6 intron
KC405257.1:7033:13120	ttttt	10778	10782	6088	no	MTB6 intron
KC405257.1:7033:13120	aaa	10787	10789	6088	no	MTB6 intron
KC405257.1:7033:13120	aaaaa	10802	10806	6088	no	MTB6 intron
KC405257.1:7033:13120	ttt	10807	10809	6088	no	MTB6 intron
KC405257.1:7033:13120	aaaaa	10813	10817	6088	no	MTB6 intron
KC405257.1:7033:13120	ggg	10823	10825	6088	no	MTB6 intron
KC405257.1:7033:13120	aaaa	10829	10832	6088	no	MTB6 intron
KC405257.1:7033:13120	tttt	10838	10841	6088	no	MTB6 intron
KC405257.1:7033:13120	tttatttattta	10839	10850	6088	no	MTB6 intron
KC405257.1:7033:13120	ttt	10843	10845	6088	no	MTB6 intron
KC405257.1:7033:13120	ttt	10847	10849	6088	no	MTB6 intron
KC405257.1:7033:13120	ttt	10858	10860	6088	no	MTB6 intron
KC405257.1:7033:13120	aaa	10868	10870	6088	no	MTB6 intron
KC405257.1:7033:13120	aaa	10878	10880	6088	no	MTB6 intron
KC405257.1:7033:13120	atatat	10880	10885	6088	no	MTB6 intron
KC405257.1:7033:13120	ttt	10889	10891	6088	no	MTB6 intron
KC405257.1:7033:13120	tttt	10893	10896	6088	no	MTB6 intron
KC405257.1:7033:13120	aaaa	10897	10900	6088	no	MTB6 intron
KC405257.1:7033:13120	aataataat	10899	10907	6088	no	MTB6 intron
KC405257.1:7033:13120	tttt	10907	10910	6088	no	MTB6 intron
KC405257.1:7033:13120	ttt	10912	10914	6088	no	MTB6 intron
KC405257.1:7033:13120	aaaaa	10916	10920	6088	no	MTB6 intron
KC405257.1:7033:13120	aaa	10944	10946	6088	no	MTB6 CDS
KC405257.1:7033:13120	aaa	10948	10950	6088	no	MTB6 CDS
KC405257.1:7033:13120	aaaa	10956	10959	6088	no	MTB6 CDS
KC405257.1:7033:13120	ttt	11002	11004	6088	no	MTB6 CDS
KC405257.1:7033:13120	aaa	11025	11027	6088	no	MTB6 CDS
KC405257.1:7033:13120	tttt	11031	11034	6088	no	MTB6 CDS
KC405257.1:7033:13120	ggg	11038	11040	6088	no	MTB6 CDS
KC405257.1:7033:13120	acacac	11041	11046	6088	no	MTB6 CDS
KC405257.1:7033:13120	ttt	11115	11117	6088	no	MTB6 CDS
KC405257.1:7033:13120	ccc	11130	11132	6088	no	MTB6 CDS
KC405257.1:7033:13120	ttt	11143	11145	6088	no	MTB6 CDS
KC405257.1:7033:13120	aaaa	11157	11160	6088	no	MTB6 CDS
KC405257.1:7033:13120	aaa	11205	11207	6088	no	MTB6 CDS
KC405257.1:7033:13120	aaaa	11262	11265	6088	no	MTB6 CDS
KC405257.1:7033:13120	ccc	11266	11268	6088	no	MTB6 CDS
KC405257.1:7033:13120	ccc	11291	11293	6088	no	MTB6 CDS
KC405257.1:7033:13120	ccc	11301	11303	6088	no	MTB6 CDS
KC405257.1:7033:13120	cccc	11320	11323	6088	no	MTB6 CDS
KC405257.1:7033:13120	tttt	11411	11414	6088	no	MTB6 CDS
KC405257.1:7033:13120	ccc	11447	11449	6088	no	MTB6 CDS
KC405257.1:7033:13120	aaaa	11454	11457	6088	no	MTB6 CDS
KC405257.1:7033:13120	agtagtagtagtagt	11469	11483	6088	no	MTB6 CDS
KC405257.1:7033:13120	agcagcagc	11493	11501	6088	no	MTB6 CDS
KC405257.1:7033:13120	aacaacaac	11511	11519	6088	no	MTB6 CDS
KC405257.1:7033:13120	ccc	11529	11531	6088	no	MTB6 CDS
KC405257.1:7033:13120	ttt	11552	11554	6088	no	MTB6 CDS
KC405257.1:7033:13120	ttt	11560	11562	6088	no	MTB6 CDS
KC405257.1:7033:13120	aaa	11571	11573	6088	no	MTB6 CDS
KC405257.1:7033:13120	aaa	11588	11590	6088	no	MTB6 CDS
KC405257.1:7033:13120	ttt	11594	11596	6088	no	MTB6 CDS
KC405257.1:7033:13120	tttt	11598	11601	6088	no	MTB6 CDS
KC405257.1:7033:13120	cccc	11615	11618	6088	no	MTB6 CDS
KC405257.1:7033:13120	tttt	11657	11660	6088	no	MTB6 CDS
KC405257.1:7033:13120	aaaaa	11666	11670	6088	no	MTB6 CDS
KC405257.1:7033:13120	aaaa	11676	11679	6088	no	MTB6 CDS
KC405257.1:7033:13120	aaaa	11730	11733	6088	no	MTB6 CDS
KC405257.1:7033:13120	aaa	11742	11744	6088	no	MTB6 CDS
KC405257.1:7033:13120	aaa	11751	11753	6088	no	MTB6 CDS
KC405257.1:7033:13120	aaaaa	11757	11761	6088	no	MTB6 CDS
KC405257.1:7033:13120	aaa	11767	11769	6088	no	MTB6 CDS
KC405257.1:7033:13120	ggg	11805	11807	6088	no	MTB6 CDS
KC405257.1:7033:13120	aaa	11818	11820	6088	no	MTB6 CDS
KC405257.1:7033:13120	aaa	11880	11882	6088	no	MTB6 CDS
KC405257.1:7033:13120	tggtggtgg	11896	11904	6088	no	MTB6 CDS
KC405257.1:7033:13120	gggg	11903	11906	6088	no	MTB6 CDS
KC405257.1:7033:13120	aaa	11907	11909	6088	no	MTB6 CDS
KC405257.1:7033:13120	aaa	11917	11919	6088	no	MTB6 CDS
KC405257.1:7033:13120	ggg	11921	11923	6088	no	MTB6 CDS
KC405257.1:7033:13120	ttt	11926	11928	6088	no	MTB6 CDS
KC405257.1:7033:13120	tttt	11955	11958	6088	no	MTB6 CDS
KC405257.1:7033:13120	ggg	11962	11964	6088	no	MTB6 CDS
KC405257.1:7033:13120	aaa	11965	11967	6088	no	MTB6 CDS
KC405257.1:7033:13120	ggg	11971	11973	6088	no	MTB6 CDS
KC405257.1:7033:13120	ttt	11977	11979	6088	no	MTB6 CDS
KC405257.1:7033:13120	tttt	12020	12023	6088	no	MTB6 CDS
KC405257.1:7033:13120	aaaa	12029	12032	6088	no	MTB6 CDS
KC405257.1:7033:13120	aaa	12040	12042	6088	no	MTB6 CDS
KC405257.1:7033:13120	ttt	12047	12049	6088	no	MTB6 CDS
KC405257.1:7033:13120	tttt	12059	12062	6088	no	MTB6 CDS
KC405257.1:7033:13120	ggg	12076	12078	6088	no	MTB6 CDS
KC405257.1:7033:13120	ttt	12084	12086	6088	no	MTB6 CDS
KC405257.1:7033:13120	ttt	12091	12093	6088	no	MTB6 CDS
KC405257.1:7033:13120	aaa	12109	12111	6088	no	MTB6 CDS
KC405257.1:7033:13120	ttt	12117	12119	6088	no	MTB6 CDS
KC405257.1:7033:13120	aaa	12148	12150	6088	no	MTB6 CDS
KC405257.1:7033:13120	ttttt	12159	12163	6088	no	MTB6 CDS
KC405257.1:7033:13120	tttt	12188	12191	6088	no	MTB6 CDS
KC405257.1:7033:13120	ttt	12195	12197	6088	no	MTB6 CDS
KC405257.1:7033:13120	ttttt	12226	12230	6088	no	MTB6 CDS
KC405257.1:7033:13120	aaa	12240	12242	6088	no	MTB6 CDS
KC405257.1:7033:13120	aaaa	12254	12257	6088	no	MTB6 CDS
KC405257.1:7033:13120	aaa	12275	12277	6088	no	MTB6 CDS
KC405257.1:7033:13120	gggg	12278	12281	6088	no	MTB6 CDS
KC405257.1:7033:13120	gagaga	12306	12311	6088	no	MTB6 CDS
KC405257.1:7033:13120	aaaaaa	12317	12322	6088	no	MTB6 CDS
KC405257.1:7033:13120	ggg	12332	12334	6088	no	MTB6 CDS
KC405257.1:7033:13120	aaa	12337	12339	6088	no	MTB6 CDS
KC405257.1:7033:13120	tttt	12363	12366	6088	no	MTB6 CDS
KC405257.1:7033:13120	aaaa	12394	12397	6088	no	MTB6 CDS
KC405257.1:7033:13120	ttt	12400	12402	6088	no	MTB6 CDS
KC405257.1:7033:13120	ttt	12411	12413	6088	no	MTB6 CDS
KC405257.1:7033:13120	aaa	12418	12420	6088	no	MTB6 CDS
KC405257.1:7033:13120	aaa	12427	12429	6088	no	MTB6 CDS
KC405257.1:7033:13120	aaa	12433	12435	6088	no	MTB6 CDS
KC405257.1:7033:13120	ggg	12436	12438	6088	no	MTB6 CDS
KC405257.1:7033:13120	aaaaa	12461	12465	6088	no	MTB6 CDS
KC405257.1:7033:13120	ttt	12466	12468	6088	no	MTB6 CDS
KC405257.1:7033:13120	ttt	12476	12478	6088	no	MTB6 CDS
KC405257.1:7033:13120	ttt	12496	12498	6088	no	MTB6 CDS
KC405257.1:7033:13120	ttt	12539	12541	6088	yes	MTB6 CDS
KC405257.1:7033:13120	ttt	12559	12561	6088	yes	MTB6 CDS
KC405257.1:7033:13120	ttt	12566	12568	6088	yes	MTB6 CDS
KC405257.1:7033:13120	tttt	12632	12635	6088	yes	MTB6 CDS
KC405257.1:7033:13120	ttt	12641	12643	6088	yes	MTB6 CDS
KC405257.1:7033:13120	ttt	12659	12661	6088	yes	MTB6 CDS
KC405257.1:7033:13120	aaa	12662	12664	6088	yes	MTB6 CDS
KC405257.1:7033:13120	ttttt	12665	12669	6088	yes	MTB6 CDS
KC405257.1:7033:13120	ttt	12681	12683	6088	yes	MTB6 CDS
KC405257.1:7033:13120	tttttt	12685	12690	6088	yes	MTB6 CDS
KC405257.1:7033:13120	aaa	12728	12730	6088	yes	MTB6 CDS
KC405257.1:7033:13120	ccc	12749	12751	6088	yes	MTB6 CDS
KC405257.1:7033:13120	aaaa	12753	12756	6088	yes	MTB6 CDS
KC405257.1:7033:13120	ccc	12758	12760	6088	yes	MTB6 CDS
KC405257.1:7033:13120	ttt	12762	12764	6088	yes	MTB6 CDS
KC405257.1:7033:13120	ccc	12765	12767	6088	yes	MTB6 CDS
KC405257.1:7033:13120	aaa	12777	12779	6088	yes	MTB6 CDS
KC405257.1:7033:13120	ccc	12781	12783	6088	yes	MTB6 CDS
KC405257.1:7033:13120	cttcttctt	12792	12800	6088	yes	MTB6 CDS
KC405257.1:7033:13120	aaa	12825	12827	6088	yes	MTB6 CDS
KC405257.1:7033:13120	aaa	12839	12841	6088	yes	MTB6 CDS
KC405257.1:7033:13120	ttt	12843	12845	6088	yes	MTB6 CDS
KC405257.1:7033:13120	ttt	12851	12853	6088	yes	MTB6 CDS
KC405257.1:7033:13120	aaaa	12855	12858	6088	yes	MTB6 CDS
KC405257.1:7033:13120	aaa	12865	12867	6088	yes	MTB6 CDS
KC405257.1:7033:13120	aaaa	12876	12879	6088	yes	MTB6 CDS
KC405257.1:7033:13120	aaa	12924	12926	6088	yes	MTB6 CDS
KC405257.1:7033:13120	aaaa	12945	12948	6088	yes	MTB6 CDS
KC405257.1:7033:13120	aaaaaaa	12973	12979	6088	yes	MTB6 CDS
KC405257.1:7033:13120	aaa	12985	12987	6088	yes	MTB6 CDS
KC405257.1:7033:13120	aaaaa	13003	13007	6088	yes	MTB6 CDS
KC405257.1:7033:13120	aaaaa	13020	13024	6088	yes	MTB6 CDS
KC405257.1:7033:13120	ttt	13038	13040	6088	yes	MTB6 CDS
KC405257.1:7033:13120	aaa	13056	13058	6088	yes	MTB6 CDS
KC405257.1:7033:13120	aaa	13069	13071	6088	yes	MTB6 CDS
KC405257.1:7033:13120	ttt	13072	13074	6088	yes	MTB6 CDS
KC405257.1:7033:13120	ccc	13099	13101	6088	yes	MTB6 CDS
KC405257.1:7033:13120	ttt	13116	13118	6088	yes	MTB6 CDS
Table S3-4. MTB6 gene SSRs in the micronucleus
Scaffold	SSR	Start position of SSR	End position	Gene length	If SSR is at the end of the gene	Functional background
KC405252.1:42148:51038	tatata	42155	42160	8891	yes	MTB6_region_specific_to_mating_type_VI
KC405252.1:42148:51038	ttt	42169	42171	8891	yes	MTB6_region_specific_to_mating_type_VI
KC405252.1:42148:51038	aaa	42192	42194	8891	yes	MTB6_region_specific_to_mating_type_VI
KC405252.1:42148:51038	ttt	42212	42214	8891	yes	MTB6_region_specific_to_mating_type_VI
KC405252.1:42148:51038	aaa	42221	42223	8891	yes	MTB6_region_specific_to_mating_type_VI
KC405252.1:42148:51038	ttt	42240	42242	8891	yes	MTB6_region_specific_to_mating_type_VI
KC405252.1:42148:51038	aaa	42248	42250	8891	yes	MTB6_region_specific_to_mating_type_VI
KC405252.1:42148:51038	aaa	42272	42274	8891	yes	MTB6_region_specific_to_mating_type_VI
KC405252.1:42148:51038	tttt	42283	42286	8891	yes	MTB6_region_specific_to_mating_type_VI
KC405252.1:42148:51038	aaaa	42292	42295	8891	yes	MTB6_region_specific_to_mating_type_VI
KC405252.1:42148:51038	tttt	42309	42312	8891	yes	MTB6_region_specific_to_mating_type_VI
KC405252.1:42148:51038	ttt	42315	42317	8891	yes	MTB6_region_specific_to_mating_type_VI
KC405252.1:42148:51038	ttt	42321	42323	8891	yes	MTB6_region_specific_to_mating_type_VI
KC405252.1:42148:51038	aaa	42330	42332	8891	yes	MTB6_region_specific_to_mating_type_VI
KC405252.1:42148:51038	ttt	42343	42345	8891	yes	MTB6_region_specific_to_mating_type_VI
KC405252.1:42148:51038	ccc	42361	42363	8891	yes	MTB6_region_specific_to_mating_type_VI
KC405252.1:42148:51038	ttt	42366	42368	8891	yes	MTB6_region_specific_to_mating_type_VI
KC405252.1:42148:51038	tttttt	42370	42375	8891	yes	MTB6_region_specific_to_mating_type_VI
KC405252.1:42148:51038	ttt	42381	42383	8891	yes	MTB6_region_specific_to_mating_type_VI
KC405252.1:42148:51038	aaa	42403	42405	8891	yes	MTB6_region_specific_to_mating_type_VI
KC405252.1:42148:51038	aaa	42418	42420	8891	yes	MTB6_region_specific_to_mating_type_VI
KC405252.1:42148:51038	ttt	42421	42423	8891	yes	MTB6_region_specific_to_mating_type_VI
KC405252.1:42148:51038	tttt	42429	42432	8891	yes	MTB6_region_specific_to_mating_type_VI
KC405252.1:42148:51038	ttt	42449	42451	8891	yes	MTB6_region_specific_to_mating_type_VI
KC405252.1:42148:51038	aaaa	42455	42458	8891	yes	MTB6_region_specific_to_mating_type_VI
KC405252.1:42148:51038	aaa	42465	42467	8891	yes	MTB6_region_specific_to_mating_type_VI
KC405252.1:42148:51038	ttttt	42474	42478	8891	yes	MTB6_region_specific_to_mating_type_VI
KC405252.1:42148:51038	ttt	42486	42488	8891	yes	MTB6_region_specific_to_mating_type_VI
KC405252.1:42148:51038	tttt	42491	42494	8891	yes	MTB6_region_specific_to_mating_type_VI
KC405252.1:42148:51038	ttttt	42507	42511	8891	yes	MTB6_region_specific_to_mating_type_VI
KC405252.1:42148:51038	ttt	42558	42560	8891	yes	MTB6_region_specific_to_mating_type_VI
KC405252.1:42148:51038	ttt	42562	42564	8891	yes	MTB6_region_specific_to_mating_type_VI
KC405252.1:42148:51038	ccc	42575	42577	8891	yes	MTB6_region_specific_to_mating_type_VI
KC405252.1:42148:51038	aaaa	42586	42589	8891	yes	MTB6_region_specific_to_mating_type_VI
KC405252.1:42148:51038	tttt	42590	42593	8891	yes	MTB6_region_specific_to_mating_type_VI
KC405252.1:42148:51038	ttt	42596	42598	8891	yes	MTB6_region_specific_to_mating_type_VI
KC405252.1:42148:51038	ttt	42608	42610	8891	yes	MTB6_region_specific_to_mating_type_VI
KC405252.1:42148:51038	tttt	42612	42615	8891	yes	MTB6_region_specific_to_mating_type_VI
KC405252.1:42148:51038	tttttt	42618	42623	8891	yes	MTB6_region_specific_to_mating_type_VI
KC405252.1:42148:51038	tttt	42627	42630	8891	yes	MTB6_region_specific_to_mating_type_VI
KC405252.1:42148:51038	ttt	42639	42641	8891	yes	MTB6_region_specific_to_mating_type_VI
KC405252.1:42148:51038	aaa	42650	42652	8891	yes	MTB6_region_specific_to_mating_type_VI
KC405252.1:42148:51038	ttt	42676	42678	8891	yes	MTB6_region_specific_to_mating_type_VI
KC405252.1:42148:51038	ttt	42686	42688	8891	yes	MTB6_region_specific_to_mating_type_VI
KC405252.1:42148:51038	ttt	42741	42743	8891	yes	MTB6_region_specific_to_mating_type_VI
KC405252.1:42148:51038	aaaa	42757	42760	8891	yes	MTB6_region_specific_to_mating_type_VI
KC405252.1:42148:51038	ttt	42770	42772	8891	yes	MTB6_region_specific_to_mating_type_VI
KC405252.1:42148:51038	ggg	42774	42776	8891	yes	MTB6_region_specific_to_mating_type_VI
KC405252.1:42148:51038	ttt	42784	42786	8891	yes	MTB6_region_specific_to_mating_type_VI
KC405252.1:42148:51038	tttt	42794	42797	8891	yes	MTB6_region_specific_to_mating_type_VI
KC405252.1:42148:51038	ttt	42802	42804	8891	yes	MTB6_region_specific_to_mating_type_VI
KC405252.1:42148:51038	aaa	42807	42809	8891	yes	MTB6_region_specific_to_mating_type_VI
KC405252.1:42148:51038	tttt	42810	42813	8891	yes	MTB6_region_specific_to_mating_type_VI
KC405252.1:42148:51038	ttt	42815	42817	8891	yes	MTB6_region_specific_to_mating_type_VI
KC405252.1:42148:51038	aaaa	42818	42821	8891	yes	MTB6_region_specific_to_mating_type_VI
KC405252.1:42148:51038	ttttttt	42826	42832	8891	yes	MTB6_region_specific_to_mating_type_VI
KC405252.1:42148:51038	ttt	42834	42836	8891	yes	MTB6_region_specific_to_mating_type_VI
KC405252.1:42148:51038	ttt	42838	42840	8891	yes	MTB6_region_specific_to_mating_type_VI
KC405252.1:42148:51038	aaaaaa	42874	42879	8891	yes	MTB6_region_specific_to_mating_type_VI
KC405252.1:42148:51038	aataataat	42878	42886	8891	yes	MTB6_region_specific_to_mating_type_VI
KC405252.1:42148:51038	aaa	42887	42889	8891	yes	MTB6_region_specific_to_mating_type_VI
KC405252.1:42148:51038	ttt	42902	42904	8891	yes	MTB6_region_specific_to_mating_type_VI
KC405252.1:42148:51038	aaa	42906	42908	8891	yes	MTB6_region_specific_to_mating_type_VI
KC405252.1:42148:51038	aaaa	42911	42914	8891	yes	MTB6_region_specific_to_mating_type_VI
KC405252.1:42148:51038	aaa	42916	42918	8891	yes	MTB6_region_specific_to_mating_type_VI
KC405252.1:42148:51038	ttt	42922	42924	8891	yes	MTB6_region_specific_to_mating_type_VI
KC405252.1:42148:51038	ttt	42932	42934	8891	yes	MTB6_region_specific_to_mating_type_VI
KC405252.1:42148:51038	aaaa	42939	42942	8891	yes	MTB6_region_specific_to_mating_type_VI
KC405252.1:42148:51038	tttt	42943	42946	8891	yes	MTB6_region_specific_to_mating_type_VI
KC405252.1:42148:51038	ttt	42952	42954	8891	yes	MTB6_region_specific_to_mating_type_VI
KC405252.1:42148:51038	aaa	42969	42971	8891	yes	MTB6_region_specific_to_mating_type_VI
KC405252.1:42148:51038	atatat	42971	42976	8891	yes	MTB6_region_specific_to_mating_type_VI
KC405252.1:42148:51038	aaaaaa	42978	42983	8891	yes	MTB6_region_specific_to_mating_type_VI
KC405252.1:42148:51038	ttt	42993	42995	8891	yes	MTB6_region_specific_to_mating_type_VI
KC405252.1:42148:51038	ttt	43001	43003	8891	yes	MTB6_region_specific_to_mating_type_VI
KC405252.1:42148:51038	atatat	43009	43014	8891	yes	MTB6_region_specific_to_mating_type_VI
KC405252.1:42148:51038	ttt	43014	43016	8891	yes	MTB6_region_specific_to_mating_type_VI
KC405252.1:42148:51038	tttt	43021	43024	8891	yes	MTB6_region_specific_to_mating_type_VI
KC405252.1:42148:51038	tttt	43038	43041	8891	no	MTB6_region_specific_to_mating_type_VI
KC405252.1:42148:51038	aaa	43044	43046	8891	no	MTB6_region_specific_to_mating_type_VI
KC405252.1:42148:51038	aaa	43059	43061	8891	no	MTB6_region_specific_to_mating_type_VI
KC405252.1:42148:51038	tttt	43071	43074	8891	no	MTB6_region_specific_to_mating_type_VI
KC405252.1:42148:51038	ttt	43095	43097	8891	no	MTB6_region_specific_to_mating_type_VI
KC405252.1:42148:51038	ttt	43111	43113	8891	no	MTB6_region_specific_to_mating_type_VI
KC405252.1:42148:51038	ttt	43133	43135	8891	no	MTB6_region_specific_to_mating_type_VI
KC405252.1:42148:51038	ttt	43137	43139	8891	no	MTB6_region_specific_to_mating_type_VI
KC405252.1:42148:51038	aaaa	43142	43145	8891	no	MTB6_region_specific_to_mating_type_VI
KC405252.1:42148:51038	ttt	43180	43182	8891	no	MTB6_region_specific_to_mating_type_VI
KC405252.1:42148:51038	aaaa	43187	43190	8891	no	MTB6_region_specific_to_mating_type_VI
KC405252.1:42148:51038	aaa	43192	43194	8891	no	MTB6_region_specific_to_mating_type_VI
KC405252.1:42148:51038	aaaa	43206	43209	8891	no	MTB6_region_specific_to_mating_type_VI
KC405252.1:42148:51038	ttt	43210	43212	8891	no	MTB6_region_specific_to_mating_type_VI
KC405252.1:42148:51038	aaa	43214	43216	8891	no	MTB6_region_specific_to_mating_type_VI
KC405252.1:42148:51038	ttt	43271	43273	8891	no	MTB6_region_specific_to_mating_type_VI
KC405252.1:42148:51038	aaa	43280	43282	8891	no	MTB6_region_specific_to_mating_type_VI
KC405252.1:42148:51038	aaa	43284	43286	8891	no	MTB6_region_specific_to_mating_type_VI
KC405252.1:42148:51038	aaa	43295	43297	8891	no	MTB6_region_specific_to_mating_type_VI
KC405252.1:42148:51038	tttt	43306	43309	8891	no	MTB6_region_specific_to_mating_type_VI
KC405252.1:42148:51038	aaa	43314	43316	8891	no	MTB6_region_specific_to_mating_type_VI
KC405252.1:42148:51038	aaa	43346	43348	8891	no	MTB6_region_specific_to_mating_type_VI
KC405252.1:42148:51038	aaaa	43351	43354	8891	no	MTB6_region_specific_to_mating_type_VI
KC405252.1:42148:51038	tttt	43368	43371	8891	no	MTB6_region_specific_to_mating_type_VI
KC405252.1:42148:51038	cacaca	43380	43385	8891	no	MTB6_region_specific_to_mating_type_VI
KC405252.1:42148:51038	aaaaaa	43385	43390	8891	no	MTB6_region_specific_to_mating_type_VI
KC405252.1:42148:51038	ttt	43410	43412	8891	no	MTB6_region_specific_to_mating_type_VI
KC405252.1:42148:51038	aaaa	43432	43435	8891	no	MTB6_region_specific_to_mating_type_VI
KC405252.1:42148:51038	aaaa	43441	43444	8891	no	MTB6_region_specific_to_mating_type_VI
KC405252.1:42148:51038	ttt	43445	43447	8891	no	MTB6_region_specific_to_mating_type_VI
KC405252.1:42148:51038	ttt	43455	43457	8891	no	MTB6_region_specific_to_mating_type_VI
KC405252.1:42148:51038	ttattatta	43456	43464	8891	no	MTB6_region_specific_to_mating_type_VI
KC405252.1:42148:51038	tttt	43465	43468	8891	no	MTB6_region_specific_to_mating_type_VI
KC405252.1:42148:51038	tatata	43468	43473	8891	no	MTB6_region_specific_to_mating_type_VI
KC405252.1:42148:51038	aaa	43498	43500	8891	no	MTB6_region_specific_to_mating_type_VI
KC405252.1:42148:51038	ttt	43515	43517	8891	no	MTB6_region_specific_to_mating_type_VI
KC405252.1:42148:51038	aaa	43534	43536	8891	no	MTB6_region_specific_to_mating_type_VI
KC405252.1:42148:51038	tttt	43540	43543	8891	no	MTB6_region_specific_to_mating_type_VI
KC405252.1:42148:51038	ttt	43581	43583	8891	no	MTB6_region_specific_to_mating_type_VI
KC405252.1:42148:51038	ttttt	43605	43609	8891	no	MTB6_region_specific_to_mating_type_VI
KC405252.1:42148:51038	tttt	43612	43615	8891	no	MTB6_region_specific_to_mating_type_VI
KC405252.1:42148:51038	aaaa	43618	43621	8891	no	MTB6_region_specific_to_mating_type_VI
KC405252.1:42148:51038	tttt	43626	43629	8891	no	MTB6_region_specific_to_mating_type_VI
KC405252.1:42148:51038	aaa	43650	43652	8891	no	MTB6_region_specific_to_mating_type_VI
KC405252.1:42148:51038	ttt	43678	43680	8891	no	MTB6_region_specific_to_mating_type_VI
KC405252.1:42148:51038	ttt	43684	43686	8891	no	MTB6_region_specific_to_mating_type_VI
KC405252.1:42148:51038	ttt	43695	43697	8891	no	MTB6_region_specific_to_mating_type_VI
KC405252.1:42148:51038	ccc	43737	43739	8891	no	MTB6_region_specific_to_mating_type_VI
KC405252.1:42148:51038	ttt	43753	43755	8891	no	MTB6_region_specific_to_mating_type_VI
KC405252.1:42148:51038	ccc	43762	43764	8891	no	MTB6_region_specific_to_mating_type_VI
KC405252.1:42148:51038	ttt	43768	43770	8891	no	MTB6_region_specific_to_mating_type_VI
KC405252.1:42148:51038	tttt	43772	43775	8891	no	MTB6_region_specific_to_mating_type_VI
KC405252.1:42148:51038	aaa	43812	43814	8891	no	MTB6_region_specific_to_mating_type_VI
KC405252.1:42148:51038	tctctc	43817	43822	8891	no	MTB6_region_specific_to_mating_type_VI
KC405252.1:42148:51038	ttt	43823	43825	8891	no	MTB6_region_specific_to_mating_type_VI
KC405252.1:42148:51038	aaa	43829	43831	8891	no	MTB6_region_specific_to_mating_type_VI
KC405252.1:42148:51038	aaa	43853	43855	8891	no	MTB6_region_specific_to_mating_type_VI
KC405252.1:42148:51038	aaa	43857	43859	8891	no	MTB6_region_specific_to_mating_type_VI
KC405252.1:42148:51038	ttt	43862	43864	8891	no	MTB6_region_specific_to_mating_type_VI
KC405252.1:42148:51038	ttt	43877	43879	8891	no	MTB6_region_specific_to_mating_type_VI
KC405252.1:42148:51038	ttt	43881	43883	8891	no	MTB6_region_specific_to_mating_type_VI
KC405252.1:42148:51038	ttt	43887	43889	8891	no	MTB6_region_specific_to_mating_type_VI
KC405252.1:42148:51038	tttt	43893	43896	8891	no	MTB6_region_specific_to_mating_type_VI
KC405252.1:42148:51038	aaaa	43897	43900	8891	no	MTB6_region_specific_to_mating_type_VI
KC405252.1:42148:51038	aaaa	43905	43908	8891	no	MTB6_region_specific_to_mating_type_VI
KC405252.1:42148:51038	ttt	43912	43914	8891	no	MTB6_region_specific_to_mating_type_VI
KC405252.1:42148:51038	ttt	43923	43925	8891	no	MTB6_region_specific_to_mating_type_VI
KC405252.1:42148:51038	aaaaa	43930	43934	8891	no	MTB6_region_specific_to_mating_type_VI
KC405252.1:42148:51038	aaaa	43936	43939	8891	no	MTB6_region_specific_to_mating_type_VI
KC405252.1:42148:51038	aaa	43941	43943	8891	no	MTB6_region_specific_to_mating_type_VI
KC405252.1:42148:51038	aaaaa	43947	43951	8891	no	MTB6_region_specific_to_mating_type_VI
KC405252.1:42148:51038	tttt	43955	43958	8891	no	MTB6_region_specific_to_mating_type_VI
KC405252.1:42148:51038	tttttt	43963	43968	8891	no	MTB6_region_specific_to_mating_type_VI
KC405252.1:42148:51038	ttt	43971	43973	8891	no	MTB6_region_specific_to_mating_type_VI
KC405252.1:42148:51038	tttt	43985	43988	8891	no	MTB6_region_specific_to_mating_type_VI
KC405252.1:42148:51038	aaaaaa	43990	43995	8891	no	MTB6_region_specific_to_mating_type_VI
KC405252.1:42148:51038	aaaaaaaa	44002	44009	8891	no	MTB6_region_specific_to_mating_type_VI
KC405252.1:42148:51038	aaaaaa	44011	44016	8891	no	MTB6_region_specific_to_mating_type_VI
KC405252.1:42148:51038	aaa	44022	44024	8891	no	MTB6_region_specific_to_mating_type_VI
KC405252.1:42148:51038	ttt	44025	44027	8891	no	MTB6_region_specific_to_mating_type_VI
KC405252.1:42148:51038	aaaa	44029	44032	8891	no	MTB6_region_specific_to_mating_type_VI
KC405252.1:42148:51038	aaa	44034	44036	8891	no	MTB6_region_specific_to_mating_type_VI
KC405252.1:42148:51038	tttt	44040	44043	8891	no	MTB6_region_specific_to_mating_type_VI
KC405252.1:42148:51038	aaaaa	44051	44055	8891	no	MTB6_region_specific_to_mating_type_VI
KC405252.1:42148:51038	aaa	44057	44059	8891	no	MTB6_region_specific_to_mating_type_VI
KC405252.1:42148:51038	aaaa	44064	44067	8891	no	MTB6_region_specific_to_mating_type_VI
KC405252.1:42148:51038	ttt	44068	44070	8891	no	MTB6_region_specific_to_mating_type_VI
KC405252.1:42148:51038	ttt	44085	44087	8891	no	MTB6_region_specific_to_mating_type_VI
KC405252.1:42148:51038	aaa	44088	44090	8891	no	MTB6_region_specific_to_mating_type_VI
KC405252.1:42148:51038	ttt	44104	44106	8891	no	MTB6_region_specific_to_mating_type_VI
KC405252.1:42148:51038	ttttt	44113	44117	8891	no	MTB6_region_specific_to_mating_type_VI
KC405252.1:42148:51038	aaa	44121	44123	8891	no	MTB6_region_specific_to_mating_type_VI
KC405252.1:42148:51038	aaa	44137	44139	8891	no	MTB6_region_specific_to_mating_type_VI
KC405252.1:42148:51038	ggg	44147	44149	8891	no	MTB6_region_specific_to_mating_type_VI
KC405252.1:42148:51038	tctctc	44158	44163	8891	no	MTB6_region_specific_to_mating_type_VI
KC405252.1:42148:51038	aaa	44164	44166	8891	no	MTB6_region_specific_to_mating_type_VI
KC405252.1:42148:51038	aaaaa	44187	44191	8891	no	MTB6_region_specific_to_mating_type_VI
KC405252.1:42148:51038	ccc	44193	44195	8891	no	MTB6_region_specific_to_mating_type_VI
KC405252.1:42148:51038	ttt	44220	44222	8891	no	MTB6_region_specific_to_mating_type_VI
KC405252.1:42148:51038	aaa	44223	44225	8891	no	MTB6_region_specific_to_mating_type_VI
KC405252.1:42148:51038	tttt	44246	44249	8891	no	MTB6_region_specific_to_mating_type_VI
KC405252.1:42148:51038	aaaa	44263	44266	8891	no	MTB6_region_specific_to_mating_type_VI
KC405252.1:42148:51038	aaaa	44268	44271	8891	no	MTB6_region_specific_to_mating_type_VI
KC405252.1:42148:51038	aaa	44275	44277	8891	no	MTB6_region_specific_to_mating_type_VI
KC405252.1:42148:51038	aaa	44289	44291	8891	no	MTB6_region_specific_to_mating_type_VI
KC405252.1:42148:51038	aaa	44294	44296	8891	no	MTB6_region_specific_to_mating_type_VI
KC405252.1:42148:51038	ttt	44302	44304	8891	no	MTB6_region_specific_to_mating_type_VI
KC405252.1:42148:51038	ttt	44306	44308	8891	no	MTB6_region_specific_to_mating_type_VI
KC405252.1:42148:51038	ttttt	44310	44314	8891	no	MTB6_region_specific_to_mating_type_VI
KC405252.1:42148:51038	aaa	44315	44317	8891	no	MTB6_region_specific_to_mating_type_VI
KC405252.1:42148:51038	tttt	44318	44321	8891	no	MTB6_region_specific_to_mating_type_VI
KC405252.1:42148:51038	ttt	44329	44331	8891	no	MTB6_region_specific_to_mating_type_VI
KC405252.1:42148:51038	aaa	44335	44337	8891	no	MTB6_region_specific_to_mating_type_VI
KC405252.1:42148:51038	aaa	44366	44368	8891	no	MTB6_region_specific_to_mating_type_VI
KC405252.1:42148:51038	ttt	44369	44371	8891	no	MTB6_region_specific_to_mating_type_VI
KC405252.1:42148:51038	aaa	44383	44385	8891	no	MTB6_region_specific_to_mating_type_VI
KC405252.1:42148:51038	ttt	44410	44412	8891	no	MTB6_region_specific_to_mating_type_VI
KC405252.1:42148:51038	aaa	44434	44436	8891	no	MTB6_region_specific_to_mating_type_VI
KC405252.1:42148:51038	ttt	44437	44439	8891	no	MTB6_region_specific_to_mating_type_VI
KC405252.1:42148:51038	aaa	44445	44447	8891	no	MTB6_region_specific_to_mating_type_VI
KC405252.1:42148:51038	aaa	44468	44470	8891	no	MTB6_region_specific_to_mating_type_VI
KC405252.1:42148:51038	aaa	44516	44518	8891	no	MTB6_region_specific_to_mating_type_VI
KC405252.1:42148:51038	ttt	44526	44528	8891	no	MTB6_region_specific_to_mating_type_VI
KC405252.1:42148:51038	aaa	44551	44553	8891	no	MTB6_region_specific_to_mating_type_VI
KC405252.1:42148:51038	aaa	44555	44557	8891	no	MTB6_region_specific_to_mating_type_VI
KC405252.1:42148:51038	ttt	44559	44561	8891	no	MTB6_region_specific_to_mating_type_VI
KC405252.1:42148:51038	ttt	44566	44568	8891	no	MTB6_region_specific_to_mating_type_VI
KC405252.1:42148:51038	ccc	44582	44584	8891	no	MTB6_region_specific_to_mating_type_VI
KC405252.1:42148:51038	ttt	44598	44600	8891	no	MTB6_region_specific_to_mating_type_VI
KC405252.1:42148:51038	ttt	44605	44607	8891	no	MTB6_region_specific_to_mating_type_VI
KC405252.1:42148:51038	ttt	44650	44652	8891	no	MTB6_region_specific_to_mating_type_VI
KC405252.1:42148:51038	atatat	44659	44664	8891	no	MTB6_region_specific_to_mating_type_VI
KC405252.1:42148:51038	ttt	44673	44675	8891	no	MTB6_region_specific_to_mating_type_VI
KC405252.1:42148:51038	aaaa	44688	44691	8891	no	MTB6_region_specific_to_mating_type_VI
KC405252.1:42148:51038	aaa	44695	44697	8891	no	MTB6_region_specific_to_mating_type_VI
KC405252.1:42148:51038	aaa	44710	44712	8891	no	MTB6_region_specific_to_mating_type_VI
KC405252.1:42148:51038	ttt	44713	44715	8891	no	MTB6_region_specific_to_mating_type_VI
KC405252.1:42148:51038	aaa	44717	44719	8891	no	MTB6_region_specific_to_mating_type_VI
KC405252.1:42148:51038	aaa	44722	44724	8891	no	MTB6_region_specific_to_mating_type_VI
KC405252.1:42148:51038	aaa	44729	44731	8891	no	MTB6_region_specific_to_mating_type_VI
KC405252.1:42148:51038	aaaa	44737	44740	8891	no	MTB6_region_specific_to_mating_type_VI
KC405252.1:42148:51038	aaaa	44742	44745	8891	no	MTB6_region_specific_to_mating_type_VI
KC405252.1:42148:51038	ttt	44746	44748	8891	no	MTB6_region_specific_to_mating_type_VI
KC405252.1:42148:51038	agagag	44752	44757	8891	no	MTB6_region_specific_to_mating_type_VI
KC405252.1:42148:51038	ttt	44764	44766	8891	no	MTB6_region_specific_to_mating_type_VI
KC405252.1:42148:51038	ttt	44773	44775	8891	no	MTB6_region_specific_to_mating_type_VI
KC405252.1:42148:51038	aaa	44782	44784	8891	no	MTB6_region_specific_to_mating_type_VI
KC405252.1:42148:51038	aaa	44789	44791	8891	no	MTB6_region_specific_to_mating_type_VI
KC405252.1:42148:51038	aaa	44795	44797	8891	no	MTB6_region_specific_to_mating_type_VI
KC405252.1:42148:51038	aaa	44803	44805	8891	no	MTB6_region_specific_to_mating_type_VI
KC405252.1:42148:51038	ttttt	44809	44813	8891	no	MTB6_region_specific_to_mating_type_VI
KC405252.1:42148:51038	aaaaa	44854	44858	8891	no	MTB6_region_specific_to_mating_type_VI
KC405252.1:42148:51038	ttt	44882	44884	8891	no	MTB6_region_specific_to_mating_type_VI
KC405252.1:42148:51038	tttt	44892	44895	8891	no	MTB6_region_specific_to_mating_type_VI
KC405252.1:42148:51038	aaaa	44899	44902	8891	no	MTB6_region_specific_to_mating_type_VI
KC405252.1:42148:51038	aaaa	44905	44908	8891	no	MTB6_region_specific_to_mating_type_VI
KC405252.1:42148:51038	ttt	44915	44917	8891	no	MTB6_region_specific_to_mating_type_VI
KC405252.1:42148:51038	aaaa	44938	44941	8891	no	MTB6_region_specific_to_mating_type_VI
KC405252.1:42148:51038	aaa	44954	44956	8891	no	MTB6_region_specific_to_mating_type_VI
KC405252.1:42148:51038	aaaa	44964	44967	8891	no	MTB6_region_specific_to_mating_type_VI
KC405252.1:42148:51038	ggg	44974	44976	8891	no	MTB6_region_specific_to_mating_type_VI
KC405252.1:42148:51038	ttttt	44977	44981	8891	no	MTB6_region_specific_to_mating_type_VI
KC405252.1:42148:51038	aaa	44984	44986	8891	no	MTB6_region_specific_to_mating_type_VI
KC405252.1:42148:51038	aaa	44991	44993	8891	no	MTB6_region_specific_to_mating_type_VI
KC405252.1:42148:51038	aaa	44995	44997	8891	no	MTB6_region_specific_to_mating_type_VI
KC405252.1:42148:51038	tttttt	45003	45008	8891	no	MTB6_region_specific_to_mating_type_VI
KC405252.1:42148:51038	ttt	45010	45012	8891	no	MTB6_region_specific_to_mating_type_VI
KC405252.1:42148:51038	tttt	45023	45026	8891	no	MTB6_region_specific_to_mating_type_VI
KC405252.1:42148:51038	aaa	45027	45029	8891	no	MTB6_region_specific_to_mating_type_VI
KC405252.1:42148:51038	ttt	45030	45032	8891	no	MTB6_region_specific_to_mating_type_VI
KC405252.1:42148:51038	aaaa	45049	45052	8891	no	MTB6_region_specific_to_mating_type_VI
KC405252.1:42148:51038	ccc	45061	45063	8891	no	MTB6_region_specific_to_mating_type_VI
KC405252.1:42148:51038	ttt	45071	45073	8891	no	MTB6_region_specific_to_mating_type_VI
KC405252.1:42148:51038	aaa	45077	45079	8891	no	MTB6_region_specific_to_mating_type_VI
KC405252.1:42148:51038	tttt	45129	45132	8891	no	MTB6_region_specific_to_mating_type_VI
KC405252.1:42148:51038	aaaaa	45134	45138	8891	no	MTB6_region_specific_to_mating_type_VI
KC405252.1:42148:51038	tttttt	45144	45149	8891	no	MTB6_region_specific_to_mating_type_VI
KC405252.1:42148:51038	aaaa	45150	45153	8891	no	MTB6_region_specific_to_mating_type_VI
KC405252.1:42148:51038	aaa	45157	45159	8891	no	MTB6_region_specific_to_mating_type_VI
KC405252.1:42148:51038	ttt	45161	45163	8891	no	MTB6_region_specific_to_mating_type_VI
KC405252.1:42148:51038	aaa	45164	45166	8891	no	MTB6_region_specific_to_mating_type_VI
KC405252.1:42148:51038	aaaa	45170	45173	8891	no	MTB6_region_specific_to_mating_type_VI
KC405252.1:42148:51038	aaa	45182	45184	8891	no	MTB6_region_specific_to_mating_type_VI
KC405252.1:42148:51038	aaaa	45187	45190	8891	no	MTB6_region_specific_to_mating_type_VI
KC405252.1:42148:51038	aaaa	45199	45202	8891	no	MTB6_region_specific_to_mating_type_VI
KC405252.1:42148:51038	aaa	45204	45206	8891	no	MTB6_region_specific_to_mating_type_VI
KC405252.1:42148:51038	ttt	45209	45211	8891	no	MTB6_region_specific_to_mating_type_VI
KC405252.1:42148:51038	aaa	45212	45214	8891	no	MTB6_region_specific_to_mating_type_VI
KC405252.1:42148:51038	ttt	45221	45223	8891	no	MTB6_region_specific_to_mating_type_VI
KC405252.1:42148:51038	ttt	45226	45228	8891	no	MTB6_region_specific_to_mating_type_VI
KC405252.1:42148:51038	ttt	45257	45259	8891	no	MTB6_region_specific_to_mating_type_VI
KC405252.1:42148:51038	tttt	45271	45274	8891	no	MTB6_region_specific_to_mating_type_VI
KC405252.1:42148:51038	aaa	45280	45282	8891	no	MTB6_region_specific_to_mating_type_VI
KC405252.1:42148:51038	cccc	45283	45286	8891	no	MTB6_region_specific_to_mating_type_VI
KC405252.1:42148:51038	aaa	45290	45292	8891	no	MTB6_region_specific_to_mating_type_VI
KC405252.1:42148:51038	ttt	45301	45303	8891	no	MTB6_region_specific_to_mating_type_VI
KC405252.1:42148:51038	aaa	45304	45306	8891	no	MTB6_region_specific_to_mating_type_VI
KC405252.1:42148:51038	aaaa	45315	45318	8891	no	MTB6_region_specific_to_mating_type_VI
KC405252.1:42148:51038	ttt	45326	45328	8891	no	MTB6_region_specific_to_mating_type_VI
KC405252.1:42148:51038	aaa	45354	45356	8891	no	MTB6_region_specific_to_mating_type_VI
KC405252.1:42148:51038	ttt	45363	45365	8891	no	MTB6_region_specific_to_mating_type_VI
KC405252.1:42148:51038	aaa	45374	45376	8891	no	MTB6_region_specific_to_mating_type_VI
KC405252.1:42148:51038	tttt	45387	45390	8891	no	MTB6_region_specific_to_mating_type_VI
KC405252.1:42148:51038	aaaa	45417	45420	8891	no	MTB6_region_specific_to_mating_type_VI
KC405252.1:42148:51038	ttt	45421	45423	8891	no	MTB6_region_specific_to_mating_type_VI
KC405252.1:42148:51038	ttt	45426	45428	8891	no	MTB6_region_specific_to_mating_type_VI
KC405252.1:42148:51038	ttt	45452	45454	8891	no	MTB6_region_specific_to_mating_type_VI
KC405252.1:42148:51038	ttt	45473	45475	8891	no	MTB6_region_specific_to_mating_type_VI
KC405252.1:42148:51038	aaa	45479	45481	8891	no	MTB6_region_specific_to_mating_type_VI
KC405252.1:42148:51038	aaa	45490	45492	8891	no	MTB6_region_specific_to_mating_type_VI
KC405252.1:42148:51038	aaa	45500	45502	8891	no	MTB6_region_specific_to_mating_type_VI
KC405252.1:42148:51038	tttt	45507	45510	8891	no	MTB6_region_specific_to_mating_type_VI
KC405252.1:42148:51038	aaa	45518	45520	8891	no	MTB6_region_specific_to_mating_type_VI
KC405252.1:42148:51038	aaa	45523	45525	8891	no	MTB6_region_specific_to_mating_type_VI
KC405252.1:42148:51038	aaa	45544	45546	8891	no	MTB6_region_specific_to_mating_type_VI
KC405252.1:42148:51038	ttt	45558	45560	8891	no	MTB6_region_specific_to_mating_type_VI
KC405252.1:42148:51038	aaa	45565	45567	8891	no	MTB6_region_specific_to_mating_type_VI
KC405252.1:42148:51038	aaa	45573	45575	8891	no	MTB6_region_specific_to_mating_type_VI
KC405252.1:42148:51038	ttt	45576	45578	8891	no	MTB6_region_specific_to_mating_type_VI
KC405252.1:42148:51038	tttt	45581	45584	8891	no	MTB6_region_specific_to_mating_type_VI
KC405252.1:42148:51038	aaaa	45588	45591	8891	no	MTB6_region_specific_to_mating_type_VI
KC405252.1:42148:51038	ttt	45592	45594	8891	no	MTB6_region_specific_to_mating_type_VI
KC405252.1:42148:51038	ttttt	45597	45601	8891	no	MTB6_region_specific_to_mating_type_VI
KC405252.1:42148:51038	aaa	45607	45609	8891	no	MTB6_region_specific_to_mating_type_VI
KC405252.1:42148:51038	ttt	45623	45625	8891	no	MTB6_region_specific_to_mating_type_VI
KC405252.1:42148:51038	aaa	45638	45640	8891	no	MTB6_region_specific_to_mating_type_VI
KC405252.1:42148:51038	ttt	45641	45643	8891	no	MTB6_region_specific_to_mating_type_VI
KC405252.1:42148:51038	aaa	45650	45652	8891	no	MTB6_region_specific_to_mating_type_VI
KC405252.1:42148:51038	tttt	45654	45657	8891	no	MTB6_region_specific_to_mating_type_VI
KC405252.1:42148:51038	tttt	45671	45674	8891	no	MTB6_region_specific_to_mating_type_VI
KC405252.1:42148:51038	aaa	45682	45684	8891	no	MTB6_region_specific_to_mating_type_VI
KC405252.1:42148:51038	tttt	45687	45690	8891	no	MTB6_region_specific_to_mating_type_VI
KC405252.1:42148:51038	ttt	45695	45697	8891	no	MTB6_region_specific_to_mating_type_VI
KC405252.1:42148:51038	ttt	45706	45708	8891	no	MTB6_region_specific_to_mating_type_VI
KC405252.1:42148:51038	aaa	45727	45729	8891	no	MTB6_region_specific_to_mating_type_VI
KC405252.1:42148:51038	aaaa	45731	45734	8891	no	MTB6_region_specific_to_mating_type_VI
KC405252.1:42148:51038	ttt	45756	45758	8891	no	MTB6_region_specific_to_mating_type_VI
KC405252.1:42148:51038	aaa	45775	45777	8891	no	MTB6_region_specific_to_mating_type_VI
KC405252.1:42148:51038	aaaa	45784	45787	8891	no	MTB6_region_specific_to_mating_type_VI
KC405252.1:42148:51038	tttt	45792	45795	8891	no	MTB6_region_specific_to_mating_type_VI
KC405252.1:42148:51038	tttt	45808	45811	8891	no	MTB6_region_specific_to_mating_type_VI
KC405252.1:42148:51038	ttt	45819	45821	8891	no	MTB6_region_specific_to_mating_type_VI
KC405252.1:42148:51038	ttt	45826	45828	8891	no	MTB6_region_specific_to_mating_type_VI
KC405252.1:42148:51038	aaa	45831	45833	8891	no	MTB6_region_specific_to_mating_type_VI
KC405252.1:42148:51038	ttt	45839	45841	8891	no	MTB6_region_specific_to_mating_type_VI
KC405252.1:42148:51038	aaa	45842	45844	8891	no	MTB6_region_specific_to_mating_type_VI
KC405252.1:42148:51038	tttt	45845	45848	8891	no	MTB6_region_specific_to_mating_type_VI
KC405252.1:42148:51038	ttt	45850	45852	8891	no	MTB6_region_specific_to_mating_type_VI
KC405252.1:42148:51038	ttt	45859	45861	8891	no	MTB6_region_specific_to_mating_type_VI
KC405252.1:42148:51038	aaaaa	45870	45874	8891	no	MTB6_region_specific_to_mating_type_VI
KC405252.1:42148:51038	cccc	45875	45878	8891	no	MTB6_region_specific_to_mating_type_VI
KC405252.1:42148:51038	tttt	45885	45888	8891	no	MTB6_region_specific_to_mating_type_VI
KC405252.1:42148:51038	aaaa	45889	45892	8891	no	MTB6_region_specific_to_mating_type_VI
KC405252.1:42148:51038	ttttt	45893	45897	8891	no	MTB6_region_specific_to_mating_type_VI
KC405252.1:42148:51038	aaa	45902	45904	8891	no	MTB6_region_specific_to_mating_type_VI
KC405252.1:42148:51038	tttt	45917	45920	8891	no	IES
[truncated: 517 more rows]

## Sheet: Table S4
Table S4-1. Tetrahymena thermophila micronuclear SSRs with motif size of 10-20bp
Scaffold	Repeat motif size	Repeat motif	Number of repeated motifs	Genomic starting position of SSR	Genomic ending position of SSR	Scaffold size	If SSR at the end of scaffolds
JH659591.1	10	ttatttaaat	3	1827979	1828008	3223353	no
JH659616.1	10	tagaaataga	3	906196	906225	959775	yes
JH659673.1	10	aaaaaaatta	3	177138	177167	432917	no
JH659699.1	10	agtttatttt	3	293673	293702	351230	no
JH659919.1	10	aaaaattaat	3	18819	18848	104361	no
JH659966.1	10	aattacattt	3	14823	14852	86613	no
AFSS02012540.1	10	ttcttttttt	3	310	339	2338	no
AFSS02012741.1	10	tttttattaa	3	521	550	1449	no
JH659978.1	11	agtaagttatc	3	37182	37214	84380	no
JH659607.1	12	acagggacaggt	3	545779	545814	1262229	no
JH659659.1	12	ttttctggaatt	5	196691	196750	505245	no
JH659688.1	12	atacatagatag	4	66386	66433	378949	no
JH659707.1	12	ttctttttttct	4	231655	231702	333073	no
JH659726.1	12	tatgaaaaaatt	3	155346	155381	283424	no
JH659726.1	12	tatgaaaaaatt	3	155700	155735	283424	no
JH659793.1	12	tatgaaaaaatt	3	311	346	170397	yes
JH659825.1	12	caactccaaccc	3	59028	59063	152229	no
JH660039.1	12	taaatctggagt	3	48281	48316	63234	no
JH660039.1	12	taaatctggagt	4	48984	49031	63234	no
JH659744.1	13	ttataacatttta	3	102296	102334	247183	no
JH659799.1	13	aaaaaaatctagt	4	250	301	165530	yes
JH659799.1	13	aaaaaatctagtc	3	303	341	165530	yes
JH659867.1	13	ctagattttttca	3	125133	125171	125396	yes
JH660128.1	13	aaaaaatatgagt	3	21066	21104	49383	no
JH659673.1	14	aatcttaaattttg	3	334306	334347	432917	no
JH659803.1	14	tcaaaagatattta	3	532	573	166493	yes
JH659591.1	15	ggtaacaacaatggc	3	2510866	2510910	3223353	no
JH660076.1	15	taaattaataatgag	4	59309	59368	65576	yes
JH659655.1	16	ttattttaaaagttat	3	55	102	507097	yes
JH659693.1	16	ttatctatctatctat	3	156101	156148	383438	no
JH659760.1	16	tctttagttctttagc	3	118177	118224	207156	no
JH659609.1	18	cctccttactaatagcaa	3	1008548	1008601	1156447	no
JH659666.1	18	aaggaagaaaaggccccc	4	32684	32755	465625	yes
JH659666.1	18	gaagaaaaggctcctaag	3	32759	32812	465625	yes
JH659672.1	18	aataatccctcaaacggc	3	411524	411577	440415	yes
JH659815.1	18	aacaacaacaataataat	3	46678	46731	163146	no
AFSS02012802.1	18	acaattagaatatttaaa	3	331	384	1312	no
JH659677.1	19	agaatatttaaacctaatt	3	268290	268346	406804	no
JH659813.1	19	attatttctttttacattt	3	144347	144403	167045	no
JH659897.1	19	attatttctttttacattt	4	113384	113459	113530	yes
JH660030.1	19	aaattttaaaagatttctc	3	50126	50182	67864	no
JH660078.1	19	aattaaaagctaataaaca	3	32409	32465	68517	no
Table S4-2. Tetrahymena thermophila macronuclear SSRs with motif size of 10-20bp
Scaffold	Repeat motif size	Repeat motif	Number of repeated motifs	Genomic starting position of SSR	Genomic ending position of SSR	Scaffold size	If SSR at the end of scaffolds
NW_002476361.1	10	taattaaatg	3	8472	8501	838362	yes
NW_002476154.1	10	agtttatttt	3	113551	113580	258519	no
NW_002476022.1	10	tttttatttt	3	22670	22699	345504	yes
NW_002475972.1	10	tttttattaa	3	137769	137798	195107	no
NW_002475926.1	10	tagaaataga	3	80251	80280	515885	no
NW_002476492.1	12	ttctttttttct	4	173461	173508	224744	no
NW_002476370.1	12	acagggacaggt	3	675676	675711	816060	no
NW_002475947.1	12	tttaactccaga	4	50366	50413	54787	yes
NW_002475947.1	12	tttaactccaga	4	50618	50665	54787	yes
NW_002475947.1	12	tttaactccaga	3	50678	50713	54787	yes
NW_002476405.1	14	tcaaaagatattta	3	298303	298344	516068	no
NW_002476209.1	15	ccgccattgttgtta	3	435199	435243	472476	yes
NW_002476554.1	18	aaggaagaaaaggccccc	3	361019	361072	983259	no
NW_002476428.1	18	aagtttcactctaaggta	5	29682	29771	41899	no
NW_002476421.1	18	cttcttcagccttcttag	3	365449	365502	369266	yes
NW_002476381.1	18	aacaacaacaataataat	3	19605	19658	531495	yes
NW_002476368.1	18	aataatccctcaaacggc	3	424522	424575	646488	no
NW_002476303.1	18	gaagaagctaagaaggat	6	103073	103180	123311	no
NW_002476303.1	18	tgaagaagctaagaagga	7	103216	103341	123311	no
NW_002476303.1	18	gctgaagaagctaagaac	3	103376	103429	123311	no
NW_002476224.1	18	tcatcaggatcaagtggt	3	269774	269827	401284	no
NW_002476013.1	18	ggaggttgctattagtaa	3	54976	55029	683877	yes
NW_002476370.1	19	ataaatgtaaaaagaaata	3	101695	101751	816060	no
NW_002476369.1	19	agaatatttaaacctaatt	3	152692	152748	267927	no
NW_002476333.1	19	cttttaatttgtttattag	3	2332	2388	19013	no
Table S4-3. Oxytricha trifallax micronuclear SSRs with motif size of 10-20bp
Scaffold	Repeat motif size	Repeat motif	Number of repeated motifs	Genomic starting position of SSR	Genomic ending position of SSR	Scaffold size	If SSR at the end of scaffolds
ARYC01000553.1	10	tttttcaata	3	74844	74873	84564	no
ARYC01001678.1	10	tttgtgactt	3	20994	21023	53159	no
ARYC01001685.1	10	taattttatt	3	3996	4025	13096	no
ARYC01001753.1	10	cttattatat	3	9249	9278	25839	no
ARYC01002148.1	10	tataaaatac	3	65460	65489	75391	no
ARYC01002480.1	10	ggtggggagg	3	48061	48090	64239	no
ARYC01003021.1	10	atattttata	4	46133	46172	76932	no
ARYC01003147.1	10	aaatcaagtg	3	13155	13184	62692	no
ARYC01003547.1	10	tctactaaac	5	2709	2758	28759	yes
ARYC01003562.1	10	gaagtgaata	3	2655	2684	14227	no
ARYC01003858.1	10	ttcttatttt	3	13979	14008	24361	no
ARYC01003899.1	10	atgtatttat	3	33613	33642	47808	no
ARYC01004989.1	10	taattttatt	3	2623	2652	41946	yes
ARYC01005345.1	10	aactataaca	3	19307	19336	19917	yes
ARYC01005403.1	10	tacaaactca	3	6500	6529	38108	no
ARYC01006045.1	10	agtttagtag	3	6435	6464	12812	no
ARYC01007008.1	10	atatgatcaa	3	6759	6788	25247	no
ARYC01007030.1	10	cttctattca	3	3015	3044	5286	no
ARYC01007389.1	10	ataaatacaa	3	917	946	14192	yes
ARYC01007540.1	10	tataacaaag	3	16333	16362	28406	no
ARYC01008375.1	10	tttgtaatac	3	5008	5037	19088	no
ARYC01008380.1	10	aaactctaac	3	9711	9740	21092	no
ARYC01008741.1	10	aaactctact	3	11228	11257	12440	yes
ARYC01009607.1	10	aaactctaac	3	18988	19017	20603	yes
ARYC01010061.1	10	tataacaaac	3	23859	23888	25290	yes
ARYC01010143.1	10	aacaaactct	3	7608	7637	20539	no
ARYC01010999.1	10	gaagtgaata	3	1475	1504	17846	yes
ARYC01011607.1	10	tttcttttta	3	3885	3914	14332	no
ARYC01011914.1	10	caaactataa	3	1437	1466	11695	no
ARYC01012863.1	10	aatttgagat	3	12729	12758	14160	no
ARYC01014866.1	10	tacaaactca	3	1788	1817	13370	no
ARYC01015243.1	10	aaaaaatcac	4	2360	2399	11760	no
ARYC01017027.1	10	tgaaaaatta	3	56700	56729	360678	no
ARYC01017595.1	10	aataatcact	3	23274	23303	30437	no
ARYC01017802.1	10	aaattataac	3	13519	13548	34990	no
ARYC01017815.1	10	gtcagcttag	3	79836	79865	102763	no
ARYC01017815.1	10	cctaagctga	3	80242	80271	102763	no
ARYC01019566.1	10	aaaaataaga	3	654	683	41552	yes
ARYC01019632.1	10	gggggggtac	3	51208	51237	57470	no
ARYC01020582.1	10	tttgttatag	3	10701	10730	11979	no
ARYC01020683.1	10	attagtgatt	3	10806	10835	14445	no
ARYC01020684.1	10	attagtgatt	3	4148	4177	20836	no
ARYC01022128.1	10	catacaaagt	3	14522	14551	16560	no
ARYC01022283.1	10	gtcagcttag	3	6467	6496	8117	no
ARYC01024050.1	10	tttgtgactt	3	5550	5579	5938	yes
ARYC01025584.1	10	catacaaagt	3	6925	6954	13023	no
ARYC01000048.1	11	gttttcatagg	4	453	496	328792	yes
ARYC01000159.1	11	atatcatgaag	4	6031	6074	61057	yes
ARYC01000294.1	11	tatcttcaggg	3	9966	9998	25561	no
ARYC01000294.1	11	ctgaagatacc	3	10384	10416	25561	no
ARYC01000312.1	11	cctgaagatac	3	10965	10997	35923	no
ARYC01000472.1	11	ttaattataaa	3	23682	23714	58006	no
ARYC01000477.1	11	cctgaagatac	3	17772	17804	18666	yes
ARYC01000743.1	11	aaaaaaatata	3	34430	34462	86792	no
ARYC01001046.1	11	tttttttatat	3	6857	6889	18332	no
ARYC01001139.1	11	gtatcttcagg	3	48655	48687	123504	no
ARYC01001139.1	11	cctgaagatac	4	49036	49079	123504	no
ARYC01001403.1	11	tatatttatat	3	9772	9804	89018	no
ARYC01001937.1	11	atcatattatt	3	31655	31687	93532	no
ARYC01002555.1	11	gtccgtcaact	3	19986	20018	79068	no
ARYC01002765.1	11	tatcttcaggg	3	70707	70739	78878	no
ARYC01002765.1	11	gaagataccct	3	75747	75779	78878	yes
ARYC01003076.1	11	agttatcttcc	3	9101	9133	19704	no
ARYC01003216.1	11	gggttttcata	5	488	542	14677	yes
ARYC01004778.1	11	tatatattata	3	10632	10664	22910	no
ARYC01004782.1	11	atttaatgaat	3	42947	42979	43863	yes
ARYC01005980.1	11	ggaagataact	3	8828	8860	16695	no
ARYC01006202.1	11	cctgaagatac	3	27626	27658	33891	no
ARYC01006476.1	11	cctgaagatac	3	5132	5164	14345	no
ARYC01006815.1	11	ataactgaact	3	10319	10351	20967	no
ARYC01007004.1	11	tatcttcaggg	3	7292	7324	26065	no
ARYC01007178.1	11	aaaccctaata	3	6272	6304	22065	no
ARYC01008525.1	11	cgacttatctt	3	6589	6621	13971	no
ARYC01008552.1	11	gggttttcata	5	243	297	11341	yes
ARYC01008918.1	11	atttaattcaa	3	19093	19125	22919	no
ARYC01011205.1	11	gttttcttagg	4	3582	3625	9831	no
ARYC01012010.1	11	acatcttaatt	3	9821	9853	11201	no
ARYC01014218.1	11	aaacaaaaaaa	3	4425	4457	5295	no
ARYC01014416.1	11	gggttttcata	3	204	236	5472	yes
ARYC01016796.1	11	cgacttatctt	3	895	927	5012	no
ARYC01018006.1	11	tcttaattcaa	3	80362	80394	107304	no
ARYC01018848.1	11	tatatatgatt	3	60423	60455	69261	no
ARYC01018874.1	11	agaagatatcc	4	15502	15545	18684	no
ARYC01018875.1	11	agaagatatcc	4	11825	11868	29596	no
ARYC01019285.1	11	cccctacccca	3	1948	1980	22852	yes
ARYC01019996.1	11	catttctatta	3	17703	17735	48752	no
ARYC01020166.1	11	agttatcttcc	3	10591	10623	21470	no
ARYC01021311.1	11	ataactgaact	3	30786	30818	36400	no
ARYC01022733.1	11	atgaaaaccca	3	13461	13493	13820	yes
ARYC01023145.1	11	atagggttttc	3	130	162	10272	yes
ARYC01023270.1	11	taatattcatt	3	1619	1651	4832	no
ARYC01023574.1	11	atagggttttc	4	276	319	4992	yes
ARYC01025709.1	11	aatgaatatta	3	2422	2454	2755	no
ARYC01000219.1	12	tgccggctttga	3	43289	43324	160243	no
ARYC01000468.1	12	aatatgaaagtc	3	39047	39082	128755	no
ARYC01001207.1	12	aatagtatttta	3	26051	26086	102848	no
ARYC01002097.1	12	attaattaaaaa	3	27171	27206	72322	no
ARYC01003268.1	12	tatcttccgact	3	1439	1474	14046	no
ARYC01003505.1	12	tcctcttcttca	3	28308	28343	65198	no
ARYC01003802.1	12	actccggcacca	3	14815	14850	14900	yes
ARYC01003927.1	12	tattatttaaaa	3	33758	33793	35203	yes
ARYC01007181.1	12	ctactgctacta	3	6212	6247	22382	no
ARYC01008750.1	12	agtagtagtacc	3	19676	19711	19783	yes
ARYC01009538.1	12	tcggaagataag	3	9454	9489	11401	no
ARYC01009565.1	12	ggtggggtaggg	3	9689	9724	20244	no
ARYC01010700.1	12	ggtcatggtcac	3	20088	20123	23667	no
ARYC01010722.1	12	attgtttaaaac	3	6473	6508	13791	no
ARYC01010731.1	12	ttatcttccgac	3	658	693	9796	yes
ARYC01012289.1	12	attttataataa	3	4214	4249	9307	no
ARYC01015069.1	12	agtagtagcagt	3	13	48	8246	yes
ARYC01015069.1	12	tagtagcagtag	3	171	206	8246	yes
ARYC01017140.1	12	cctaccccaccc	3	47096	47131	76301	no
ARYC01017345.1	12	ttgtcatggtca	3	180	215	60345	yes
ARYC01017408.1	12	ccataataataa	4	65859	65906	129812	no
ARYC01017644.1	12	agtagtagtagc	3	13583	13618	92852	no
ARYC01018317.1	12	tcggaagataag	3	5219	5254	19854	no
ARYC01018559.1	12	ttatcttccgac	3	18997	19032	19049	yes
ARYC01018813.1	12	actactaccact	4	7663	7710	39910	no
ARYC01018908.1	12	tttgtgagatag	3	23121	23156	62055	no
ARYC01019018.1	12	accccctacccc	3	23799	23834	35077	no
ARYC01019523.1	12	gtagtagttgtg	3	2623	2658	31807	yes
ARYC01021096.1	12	tcggaagataag	3	4576	4611	15629	no
ARYC01021359.1	12	tcatcatcatct	3	15077	15112	16594	yes
ARYC01021916.1	12	ttattaattata	3	1816	1851	15206	no
ARYC01022235.1	12	aaaaaaacaaag	3	14438	14473	25671	no
ARYC01022507.1	12	ctactgctacta	3	17906	17941	19133	yes
ARYC01000220.1	13	gctctagttgtca	3	25958	25996	88552	no
ARYC01001743.1	13	actgacaacgtct	3	61533	61571	81241	no
ARYC01001743.1	13	gttgtcagtagac	3	62779	62817	81241	no
ARYC01003661.1	13	aatatttaaaatg	3	13101	13139	23337	no
ARYC01003661.1	13	aatatttaaaatg	3	22248	22286	23337	yes
ARYC01004108.1	13	aaaatgaatatta	3	16644	16682	26219	no
ARYC01004312.1	13	ggtgtcagttggc	3	334	372	12963	yes
ARYC01007933.1	13	caccgccaactgg	3	2554	2592	16032	no
ARYC01007933.1	13	cagttggcggtgc	4	3906	3957	16032	no
ARYC01009118.1	13	ttatatatatacg	3	9314	9352	21705	no
ARYC01011050.1	13	ttcattttaaata	3	10	48	13715	yes
ARYC01011050.1	13	attcattttaaat	3	6773	6811	13715	no
ARYC01011050.1	13	attttaaatattc	3	6906	6944	13715	no
ARYC01011050.1	13	attcattttaaat	3	13269	13307	13715	yes
ARYC01011050.1	13	attttaaatattc	3	13402	13440	13715	yes
ARYC01012794.1	13	aactgacagcgtc	4	2337	2388	7297	no
ARYC01012794.1	13	tgtcagttggcgg	3	3661	3699	7297	no
ARYC01013080.1	13	tccatgatatata	4	4026	4077	10692	no
ARYC01013870.1	13	ttaaataaacaac	3	5078	5116	8035	no
ARYC01015949.1	13	aatatttaaaatg	3	7477	7515	10761	no
ARYC01016596.1	13	cagttggcggtgc	4	717	768	6612	no
ARYC01000656.1	14	taaaccccaatacg	5	28915	28984	30640	yes
ARYC01000876.1	14	ataaaccccaatac	3	66380	66421	111514	no
ARYC01001090.1	14	taaaccccaatacg	5	28862	28931	35745	no
ARYC01002369.1	14	tcaatttgatatat	3	15017	15058	87249	no
ARYC01002417.1	14	tttacgtattgggg	3	6380	6421	12263	no
ARYC01003793.1	14	atgcttgcttttct	5	58169	58238	60994	yes
ARYC01003793.1	14	atgcttgcttttcc	3	58267	58308	60994	yes
ARYC01003793.1	14	atgcttgcttttcc	3	59378	59419	60994	yes
ARYC01003793.1	14	tgcttttccatgct	3	59524	59565	60994	yes
ARYC01003793.1	14	atgcttgcttttct	3	59845	59886	60994	yes
ARYC01003793.1	14	atgcttgcttttcc	4	60541	60596	60994	yes
ARYC01003793.1	14	atgcttgcttttcc	3	60655	60696	60994	yes
ARYC01004578.1	14	taaaccccaatacg	4	8223	8278	16112	no
ARYC01004651.1	14	aaaagcaagcatag	3	242	283	42294	yes
ARYC01004651.1	14	aagcatagaaaagc	3	466	507	42294	yes
ARYC01004651.1	14	gcaagcatagaaaa	3	725	766	42294	yes
ARYC01005056.1	14	aaaagcaagcatag	3	12803	12844	30379	no
ARYC01005056.1	14	aaaagcaagcatag	4	12992	13047	30379	no
ARYC01005056.1	14	agaaaagcaagcat	3	13517	13558	30379	no
ARYC01005056.1	14	aaaagcaagcatag	7	14591	14688	30379	no
ARYC01005056.1	14	gaaaagcaagcata	3	29605	29646	30379	yes
ARYC01005056.1	14	agcaagcatagaaa	3	29679	29720	30379	yes
ARYC01005056.1	14	gaaaagcaagcata	3	29731	29772	30379	yes
ARYC01005056.1	14	ggaaaagcaagcat	3	29843	29884	30379	yes
ARYC01007876.1	14	taaaccccaatacg	3	6204	6245	8967	no
ARYC01008750.1	14	ttttctatgcttgc	3	4796	4837	19783	no
ARYC01010523.1	14	tgcttttcgttgct	3	15	56	10961	yes
ARYC01010523.1	14	tttcgttgcttgct	3	116	157	10961	yes
ARYC01010523.1	14	tgcttgcttttcgt	3	177	218	10961	yes
ARYC01010523.1	14	tgcttttcgttgct	4	378	433	10961	yes
ARYC01010523.1	14	tgcttttcgttgct	3	463	504	10961	yes
ARYC01010523.1	14	tgcttttcgttgct	3	758	799	10961	yes
ARYC01012411.1	14	aagcaagcatagaa	3	8682	8723	9350	yes
ARYC01017722.1	14	tacgtattggggtt	5	12652	12721	13551	yes
ARYC01017723.1	14	tacgtattggggtt	5	10391	10460	13242	no
ARYC01017724.1	14	tacgtattggggtt	5	6012	6081	10586	no
ARYC01017725.1	14	tacgtattggggtt	5	4770	4839	12668	no
ARYC01018994.1	14	taaaccccaatacg	3	2113	2154	5741	no
ARYC01019076.1	14	tatgtattggggtt	4	16539	16594	17539	yes
ARYC01019077.1	14	tatgtattggggtt	4	4603	4658	12284	no
ARYC01019078.1	14	tatgtattggggtt	4	1795	1850	14017	no
ARYC01020564.1	14	ataaaccccaatac	3	37669	37710	50341	no
ARYC01004263.1	15	tcctttttcttgtct	4	2043	2102	6297	no
ARYC01004651.1	15	aaaagcaagcataga	3	55	99	42294	yes
ARYC01004651.1	15	aagcatagaaaaagc	6	362	451	42294	yes
ARYC01004651.1	15	aaaagcaagcataga	3	646	690	42294	yes
ARYC01005056.1	15	aaaagcaagcataga	3	12831	12875	30379	no
ARYC01005056.1	15	aaaagcaagcataga	3	12962	13006	30379	no
ARYC01005056.1	15	aaaagcaagcataga	3	13034	13078	30379	no
ARYC01005056.1	15	agcaagcatagaaaa	3	13140	13184	30379	no
ARYC01005056.1	15	aaaagcaagcataga	6	13240	13329	30379	no
ARYC01005056.1	15	aaaagcaagcataga	3	13374	13418	30379	no
ARYC01005056.1	15	agcaagcatagaaaa	4	14461	14520	30379	no
ARYC01005056.1	15	aaaagcaagcataga	3	14561	14605	30379	no
ARYC01005056.1	15	agcaagcatagaaaa	4	14879	14938	30379	no
ARYC01005056.1	15	aaaagcaagcataga	3	30043	30087	30379	yes
ARYC01006752.1	15	taaaaaatatgatta	3	10987	11031	36568	no
ARYC01007062.1	15	catgcttgctttttc	3	20732	20776	21405	yes
ARYC01007062.1	15	ttgctttttccatgc	4	21136	21195	21405	yes
ARYC01007062.1	15	tttccatgcttgctt	3	21200	21244	21405	yes
ARYC01007368.1	15	catagaaaaagcaag	3	7075	7119	31038	no
ARYC01007368.1	15	agcaagcatagaaaa	5	7246	7320	31038	no
ARYC01007368.1	15	gaaaaagcaagcata	3	7390	7434	31038	no
ARYC01007368.1	15	agaaaaagcaagcaa	3	11890	11934	31038	no
ARYC01007368.1	15	aagcaaagaaaaagc	3	12045	12089	31038	no
ARYC01007385.1	15	aagcaagcaaagaaa	3	22725	22769	25901	no
ARYC01008750.1	15	tgcttgctttttcgt	7	213	317	19783	yes
ARYC01008750.1	15	gttgcttgctttttc	3	331	375	19783	yes
ARYC01008750.1	15	tgcttgctttttcgt	4	735	794	19783	yes
ARYC01008750.1	15	tttcgttgcttgctt	3	984	1028	19783	yes
ARYC01008750.1	15	tttccatgcttgctt	5	1696	1770	19783	yes
ARYC01008750.1	15	ttgctttttctatgc	6	4641	4730	19783	no
ARYC01011097.1	15	tttggggttttgggg	3	21926	21970	25355	no
ARYC01012002.1	15	caatctgtcggtgag	3	2202	2246	13736	no
ARYC01012411.1	15	aaaagcaagcataga	3	8737	8781	9350	yes
ARYC01012411.1	15	aaaagcaagcataga	4	8826	8885	9350	yes
ARYC01012712.1	15	aaaagcaagcataga	3	107	151	12806	yes
ARYC01013155.1	15	ttgctttttccatgc	3	9400	9444	9446	yes
ARYC01013811.1	15	caatctgtcggtgag	3	2245	2289	8580	no
ARYC01014099.1	15	ctaataaagtatgca	3	3598	3642	3697	yes
ARYC01014524.1	15	cccaaaaccccaaac	3	1207	1251	5716	no
ARYC01014916.1	15	gctttttcgatgctt	3	1	45	5772	yes
ARYC01014916.1	15	tgcttgctttttcgt	3	278	322	5772	yes
ARYC01015034.1	15	ttttcgatgcttgct	3	22	66	5721	yes
ARYC01015034.1	15	ttgctttttcgatgc	3	77	121	5721	yes
ARYC01015069.1	15	catagaaaaagcaag	3	7627	7671	8246	yes
ARYC01015069.1	15	aaaaagcaagcatag	3	7883	7927	8246	yes
ARYC01015069.1	15	aaaaagcaagcatag	3	8030	8074	8246	yes
ARYC01015069.1	15	aaaagcaagcataga	4	8178	8237	8246	yes
ARYC01015269.1	15	caatctgtcggtgag	3	2298	2342	14008	no
ARYC01017905.1	15	agaagaagacgagga	3	9540	9584	19569	no
ARYC01024464.1	15	taataatattaataa	3	4239	4283	5974	no
ARYC01024637.1	15	ctttttccatgcttg	3	1	45	5291	yes
ARYC01024893.1	15	gaaaaagcaagcatc	4	4761	4820	4833	yes
ARYC01001557.1	16	catataggtttgtcac	3	231	278	4271	yes
ARYC01002220.1	16	catataggtttgtcac	3	52895	52942	73000	no
ARYC01002785.1	16	gtgacaaacctatatg	3	12497	12544	13548	yes
ARYC01004246.1	16	catataggtttgtcac	3	237	284	4493	yes
ARYC01012614.1	16	cctaacaccctaacat	4	2992	3055	7136	no
ARYC01023611.1	16	catataggtttgtcac	3	281	328	2669	no
ARYC01003704.1	17	tcattaactgtgaaatt	3	17003	17053	48766	no
ARYC01007368.1	17	catagaaaaagagcaag	5	7494	7578	31038	no
ARYC01000025.1	18	tcgtcatcgtcctcgtcc	3	2389	2442	96472	yes
ARYC01000126.1	18	gatgaagatgacgatgat	4	5943	6014	142070	yes
ARYC01000482.1	18	tgtagccacctctctcac	3	90398	90451	99369	yes
ARYC01000492.1	18	tgccacgtcacggaagtt	4	98087	98158	115064	no
ARYC01001310.1	18	atgtagttgccattaact	3	52425	52478	80110	no
ARYC01001574.1	18	aggtattgcaggtatcgg	3	2414	2467	15184	no
ARYC01001678.1	18	aggtattgcaggtatcgg	3	18355	18408	53159	no
ARYC01002387.1	18	tggacacatattccaaaa	3	16303	16356	21220	no
ARYC01003115.1	18	ccgcttcctccgcttccc	3	13813	13866	54305	no
ARYC01003446.1	18	attttggaatatgtgtcc	3	4769	4822	41641	no
ARYC01004872.1	18	tggacacatattccaaaa	3	4822	4875	13534	no
ARYC01006934.1	18	attttggaatatgtgtcc	3	1499	1552	13552	no
ARYC01006978.1	18	tggacacatattccaaaa	3	4555	4608	8083	no
ARYC01007069.1	18	tggacacatattccaaaa	3	2626	2679	5489	no
ARYC01007152.1	18	ggaagcgggggaagcgga	3	4528	4581	16069	no
ARYC01007420.1	18	attttggaatatgtgtcc	3	3842	3895	10331	no
ARYC01007437.1	18	tggacacatattccaaaa	3	4639	4692	8206	no
ARYC01008129.1	18	ttcttcttatttagtgtc	4	16579	16650	26561	no
ARYC01009274.1	18	agcagggatagatccagg	3	22018	22071	26645	no
ARYC01009527.1	18	attttggaatatgtgtcc	3	5787	5840	26848	no
ARYC01009697.1	18	tggacacatattccaaaa	3	29512	29565	30014	yes
ARYC01010030.1	18	attttggaatatgtgtcc	3	137	190	9373	yes
ARYC01010053.1	18	tggacacatattccaaaa	3	4713	4766	8871	no
ARYC01010199.1	18	attttggaatatgtgtcc	3	3873	3926	10875	no
ARYC01010375.1	18	tggacacatattccaaaa	3	6289	6342	11381	no
ARYC01010963.1	18	attttggaatatgtgtcc	3	233	286	8144	yes
ARYC01011050.1	18	ggaagcgggggaagcgga	3	1153	1206	13715	yes
ARYC01011050.1	18	ggaagcgggggaagcgga	3	7635	7688	13715	no
ARYC01012188.1	18	attttggaatatgtgtcc	3	4253	4306	13572	no
ARYC01014047.1	18	gacgatgacgaggacgag	3	195	248	7774	yes
ARYC01014611.1	18	tggacacatattccaaaa	3	3488	3541	5051	no
ARYC01015268.1	18	attttggaatatgtgtcc	3	4157	4210	7393	no
ARYC01015442.1	18	attatatatatttaacat	4	4302	4373	8346	no
ARYC01015720.1	18	attttggaatatgtgtcc	3	1498	1551	6019	no
ARYC01015980.1	18	tggacacatattccaaaa	3	3358	3411	5265	no
ARYC01016598.1	18	tggacacatattccaaaa	3	1369	1422	6551	no
ARYC01017027.1	18	atgatgaagaagatgata	3	338330	338383	360678	yes
ARYC01017269.1	18	tcgtcatcatcgtcatcg	3	1548	1601	131395	yes
ARYC01017358.1	18	aggtattgcaggtatcgg	3	33060	33113	43525	no
ARYC01018066.1	18	tggacacatattccaaaa	3	10466	10519	12153	no
ARYC01018067.1	18	tggacacatattccaaaa	3	9162	9215	14035	no
ARYC01019546.1	18	tggacacatattccaaaa	3	6823	6876	14760	no
ARYC01020162.1	18	gatgacgatgatgatgaa	3	6380	6433	32139	no
ARYC01020564.1	18	accaagaaggggggtact	3	19154	19207	50341	no
ARYC01021495.1	18	tggacacatattccaaaa	3	25612	25665	30497	no
ARYC01021496.1	18	tggacacatattccaaaa	3	1319	1372	9428	no
ARYC01021929.1	18	attttggaatatgtgtcc	3	3547	3600	14188	no
ARYC01022270.1	18	agaggagcaagcacgcat	4	2960	3031	8450	no
ARYC01023828.1	18	ggaactaatggaaacaac	3	832	885	1557	no
ARYC01024310.1	18	tggacacatattccaaaa	3	2713	2766	3843	no
ARYC01025625.1	18	attatatatatttaacat	4	8164	8235	8378	yes
ARYC01000075.1	19	gggacgtcctgatattctc	3	125062	125118	274663	no
ARYC01000387.1	19	gtcaattgcgaactccagt	3	101595	101651	140285	no
ARYC01000554.1	19	caccaggacgtcccaggat	4	78645	78720	140756	no
ARYC01000792.1	19	gtaacaattgctcactccc	4	12505	12580	14444	no
ARYC01000792.1	19	gtaacaattgctcactccc	4	12677	12752	14444	no
ARYC01000792.1	19	gtaacaattgctcactcca	3	12791	12847	14444	no
ARYC01000792.1	19	gtaacaattgctcactccc	3	12848	12904	14444	no
ARYC01000792.1	19	ccgtaacaattgctcactc	5	12922	13016	14444	no
ARYC01000792.1	19	agtgagcaattgttacggg	3	14200	14256	14444	yes
ARYC01000792.1	19	ggagtgagcaattgttacg	3	14274	14330	14444	yes
ARYC01000792.1	19	agtgagcaattgttacggg	3	14333	14389	14444	yes
ARYC01000820.1	19	caggacgtcccaggatcac	3	9860	9916	72230	no
ARYC01000828.1	19	gtcagggcctcccaccaac	3	100594	100650	120535	no
ARYC01000889.1	19	catttcataaatcccattc	3	99653	99709	121530	no
ARYC01001453.1	19	catctattattttattgta	3	40878	40934	78058	no
ARYC01001705.1	19	ttgcgaactccagtgtcaa	3	58492	58548	92557	no
ARYC01001903.1	19	gagttcgcaattgacactg	3	22866	22922	112029	no
ARYC01002115.1	19	ttgcgaactccagtgtcaa	3	33540	33596	38131	no
ARYC01002262.1	19	agtttcctgcacttgtgat	3	39411	39467	75875	no
ARYC01002374.1	19	gtaacaattgctcactccc	3	53137	53193	69434	no
ARYC01002374.1	19	ggagtgagcaattgttacg	3	54456	54512	69434	no
ARYC01002938.1	19	ctggagttcgcaattgaca	3	7403	7459	49155	no
ARYC01002949.1	19	actggagttcgcaattgac	5	21757	21851	32381	no
ARYC01003476.1	19	cagtgtcaattgcgaactc	3	12578	12634	60958	no
ARYC01003762.1	19	cagtgtcaattgcgaactc	3	21401	21457	55758	no
ARYC01006411.1	19	actggagttcgcaattgac	3	1929	1985	17228	no
ARYC01006552.1	19	ggacgtcccaagatcatca	3	6828	6884	20030	no
ARYC01007717.1	19	agttcgcaattgacactgg	3	17206	17262	24372	no
ARYC01007790.1	19	ttcgcaattgacactggag	4	7122	7197	32262	no
ARYC01009361.1	19	cagtgtcaattgcgaactc	3	9825	9881	20048	no
ARYC01009785.1	19	tcacactgacgtcaggagg	4	5750	5825	15282	no
ARYC01009870.1	19	ctggagttcgcaattgaca	3	1183	1239	15761	yes
ARYC01009963.1	19	agtgtcaattgcgaactcc	4	14130	14205	19380	no
ARYC01009963.1	19	ctggagttcgcaattgaca	3	15816	15872	19380	no
ARYC01013674.1	19	gatcaccaggacgtcccag	4	8052	8127	10977	no
ARYC01015300.1	19	cctgacgacactgggacgt	4	314	389	4217	yes
ARYC01015878.1	19	ctggagttcgcaattgaca	3	5870	5926	9103	no
ARYC01016985.1	19	tgtcaattgcgaactccag	4	81942	82017	151411	no
ARYC01017340.1	19	gagttcgcaattgacactg	3	1296	1352	53346	yes
ARYC01020258.1	19	agtgtcaattgcgaactcc	3	11023	11079	13919	no
ARYC01020259.1	19	agtgtcaattgcgaactcc	3	5650	5706	8674	no
ARYC01021346.1	19	accttgggacgtcctgacg	3	6405	6461	9896	no
ARYC01021805.1	19	agtgtcaattgcgaactcc	4	17306	17381	18811	yes
ARYC01022473.1	19	tacaataaaataatagatg	3	2223	2279	10634	no
ARYC01025465.1	19	tcaggacgtcccagtgtcg	4	20796	20871	47559	no
ARYC01025465.1	19	tgggacgtcctgacgacac	3	24275	24331	47559	no
ARYC01025507.1	19	agtgtcaattgcgaactcc	3	888	944	4115	no
ARYC01025507.1	19	ctggagttcgcaattgaca	3	2523	2579	4115	no
ARYC01000292.1	20	gtcaggacgtcccagatgac	3	137986	138045	196243	no
ARYC01000367.1	20	ggacgtcaccggtgaggaat	4	82685	82764	151676	no
ARYC01000754.1	20	acagacgacgtcaattactc	4	8864	8943	140877	yes
ARYC01001065.1	20	tcctgacgtcacctgggacg	3	12298	12357	55790	no
ARYC01001907.1	20	tgacgtcaggaagtcacagg	3	17066	17125	82278	no
ARYC01002244.1	20	tgacgtcggtggtgagtaat	4	62107	62186	68987	yes
ARYC01003389.1	20	ctgggacgtcctgacgtcat	4	45743	45822	50741	yes
ARYC01003678.1	20	tgacgtccattcctcaccgg	4	64056	64135	70252	yes
ARYC01004211.1	20	caattgacgctcacagttca	3	38805	38864	50630	no
ARYC01007096.1	20	gtcaggacgtcccagatgac	4	15276	15355	19027	no
ARYC01008734.1	20	atgacgtcaggacgtcccag	3	9908	9967	12508	no
ARYC01009288.1	20	gggtgcattgaagctcgtaa	3	16181	16240	16572	yes
ARYC01013393.1	20	ctgggacgtcctgacgtcat	3	5760	5819	14083	no
ARYC01015647.1	20	tgggacgccctgacgtcacc	3	1365	1424	6917	no
ARYC01018765.1	20	tcaggacgtcccagatgacg	3	19098	19157	27637	no
ARYC01019445.1	20	tcccaggtgacgtcaagaca	4	29044	29123	42145	no
ARYC01019477.1	20	tgtcgcaattggtcacacat	3	13905	13964	34949	no
ARYC01021306.1	20	tcctgacgtcatgtcttttt	3	10654	10713	17167	no
ARYC01023114.1	20	gatttgtagggtattgttgg	3	3957	4016	4917	no
ARYC01025518.1	20	tcacctgtgacctcctgacg	3	10994	11053	26024	no
Table S4-4. Oxytricha trifallax macronuclear SSRs with motif size of 10-20bp
Scaffold	Repeat motif size	Repeat motif	Number of repeated motifs	Genomic starting position of SSR	Genomic ending position of SSR	Scaffold size	If SSR at the end of scaffolds
AMCR01015183.1	10	ggggtttttg	3	3231	3260	3263	yes
AMCR01000061.1	12	ccataataataa	4	463	510	1099	no
AMCR01000775.1	12	aatatgaaagtc	3	1731	1766	2465	no
AMCR01018630.1	12	accacaactact	3	2288	2323	5914	no
AMCR01007399.1	18	tgtagccacctctctcac	3	2186	2239	5003	no
AMCR01015073.1	18	gtcttagattttactggg	3	1951	2004	9966	no
AMCR01021152.1	18	gtcttagattttactggg	3	1984	2037	9974	no
AMCR01022224.1	18	ggaactaatggaaacaac	3	3197	3250	6696	no
